# Supplementary material for: Associations between remote patient monitoring and uncontrolled blood pressure among patients diagnosed with hypertension: Exploring variations by race/ethnicity
Source: PLoS One. 2025 Nov 6;20(11):e0334887. doi: 10.1371/journal.pone.0334887 (PMC12591402; doi:10.1371/journal.pone.0334887)
Supplement: S1 File — (CSV) [file pone.0334887.s001.csv]

Sex	age	ageinyears	bmicat	nhtncat	smoking	insurance	department_specialty	covidera	postpandemic	submissions	nbpsub	dcatpi	dcatpaccess	cumeasure1	pi	paccess	sex2	oldnbpsub	catpi2	catportal_access	nrace	fcatpi	dcatpi1	fcatpaccess	dcatpaccess	type.2.diabetes	chronic.kidney.disease	hyperlipidemia	obesity	ahaoutcome	codednhtncat	old1nbpsub	htncatz	nqoutcome1	ahaoutcome1	dcatpic	dcatpaccessc	nbpsubc	wrace	brace	hrace	age1	wordrace	nqoutcomew	dcatpice	dcatpaccessce	nbpsubce	nqoutcomeo	ahaoutcomeo
Male	55-64	62	Obese	Stage 1 Hypertension	0	0	0	0	0	0	1	0	1	1	8	15	1	0	3	1	3	3	0	1	1	0	0	0	0	1	Stage 1 Hypertension	1	2	1	1	high utilization	low utilization	low utilization		0	0	1	Other	Uncontrolled	unexposed	exposed	exposed	diseased	diseased
Male	65+	79	Obese	Stage 2 Hypertension	0	1	1	0	0	0	1	1	1	1	1	8	1	0	0	1	2	1	1	1	1	0	0	0	0	0	Stage 2 Hypertension	1	1	0	0	low utilization	low utilization	low utilization		0	1	0	Hispanics	Controlled	exposed	exposed	exposed	non-disease	non-diseased
Female	65+	65	Obese	Stage 1 Hypertension	0	1	1	0	0	0	1	1	1	1	2	0	0	0	1	0	2	1	1	0	1	1	0	0	0	0	Stage 1 Hypertension	1	2	0	0	low utilization	low utilization	low utilization		0	1	0	Hispanics	Controlled	exposed	exposed	exposed	non-disease	non-diseased
Female	40-54	46	Obese	Stage 1 Hypertension	1	1	2	0	0	0	1	0	0	0	10	39	0	0	3	2	1	3	0	2	0	0	0	0	0	1	Stage 1 Hypertension	1	2	1	1	high utilization	high utilization	low utilization		1	0	2	Black	Uncontrolled	unexposed	unexposed	exposed	diseased	diseased
Female	25-39	36	Obese	Stage 1 Hypertension	0	0	1	0	0	0	1	1	0	1	4	56	0	0	2	2	1	2	0	2	0	0	0	0	0	1	Stage 1 Hypertension	1	2	1	1	high utilization	high utilization	low utilization		1	0	3	Black	Uncontrolled	unexposed	unexposed	exposed	diseased	diseased
Male	25-39	36	Healthy Weight	Stage 2 Hypertension	0	1	1	0	0	0	1	1	0	1	2	32	1	0	1	2	0	1	1	2	0	0	0	0	0	1	Stage 2 Hypertension	1	1	0	1	low utilization	high utilization	low utilization		0	0	3	White	Controlled	exposed	unexposed	exposed	non-disease	diseased
Female	40-54	50	Obese	Stage 2 Hypertension	0	0	1	0	0	0	1	1	1	1	1	0	0	0	0	0	0	1	1	0	1	0	0	0	0	1	Stage 2 Hypertension	1	1	1	1	low utilization	low utilization	low utilization		0	0	2	White	Uncontrolled	exposed	exposed	exposed	diseased	diseased
Female	55-64	57	Obese	Stage 1 Hypertension	0	1	1	0	0	0	1	1	1	1	1	5	0	0	0	0	1	1	1	1	1	0	0	0	0	0	Stage 1 Hypertension	1	2	0	0	low utilization	low utilization	low utilization		1	0	1	Black	Controlled	exposed	exposed	exposed	non-disease	non-diseased
Female	25-39	38	Obese	Stage 1 Hypertension	0	2	2	0	0	0	1	0	0	0	7	169	0	0	3	3	0	3	0	3	0	0	0	0	0	0	Stage 1 Hypertension	1	2	0	0	high utilization	high utilization	low utilization		0	0	3	White	Controlled	unexposed	unexposed	exposed	non-disease	non-diseased
Male	40-54	44	Obese	Stage 2 Hypertension	0	1	1	0	0	0	1	1	0	1	2	24	1	0	1	2	2	1	1	2	0	0	0	0	0	1	Stage 2 Hypertension	1	1	1	1	low utilization	high utilization	low utilization		0	1	2	Hispanics	Uncontrolled	exposed	unexposed	exposed	diseased	diseased
Female	55-64	62	Obese	Stage 2 Hypertension	0	0	1	0	0	0	1	1	1	1	1	0	0	0	0	0	2	1	1	0	1	0	0	0	0	0	Stage 2 Hypertension	1	1	0	0	low utilization	low utilization	low utilization		0	1	1	Hispanics	Controlled	exposed	exposed	exposed	non-disease	non-diseased
Male	55-64	63	Overweight	Stage 2 Hypertension	0	0	3	0	0	0	1	1	0	1	1	30	1	0	0	2	3	1	1	2	0	0	1	0	0	0	Stage 2 Hypertension	1	1	0	0	low utilization	high utilization	low utilization		0	0	1	Other	Controlled	exposed	unexposed	exposed	non-disease	non-diseased
Male	65+	69	Obese	Stage 2 Hypertension	0	0	0	0	0	0	1	1	1	1	1	15	1	0	0	1	0	1	1	1	1	0	0	0	0	1	Stage 2 Hypertension	1	1	0	1	low utilization	low utilization	low utilization		0	0	0	White	Controlled	exposed	exposed	exposed	non-disease	diseased
Male	55-64	57	Obese	Stage 2 Hypertension	1	1	1	0	0	0	1	0	1	1	14	14	1	0	3	1	0	3	0	1	1	0	0	0	0	0	Stage 2 Hypertension	1	1	0	0	high utilization	low utilization	low utilization		0	0	1	White	Controlled	unexposed	exposed	exposed	non-disease	non-diseased
Female	40-54	49	Obese	Stage 1 Hypertension	0	0	1	0	0	0	1	1	0	1	1	24	0	0	0	2	2	1	1	2	0	0	0	0	0	1	Stage 1 Hypertension	1	2	1	1	low utilization	high utilization	low utilization		0	1	2	Hispanics	Uncontrolled	exposed	unexposed	exposed	diseased	diseased
Female	65+	66	Obese	Stage 2 Hypertension	0	1	1	0	0	0	1	1	0	1	3	29	0	0	1	2	0	1	1	2	0	0	0	0	0	0	Stage 2 Hypertension	1	1	0	0	low utilization	high utilization	low utilization		0	0	0	White	Controlled	exposed	unexposed	exposed	non-disease	non-diseased
Male	55-64	56	Obese	Stage 2 Hypertension	1	1	2	0	0	0	1	1	0	1	1	82	1	0	0	3	2	1	1	3	0	0	0	0	0	0	Stage 2 Hypertension	1	1	0	0	low utilization	high utilization	low utilization		0	1	1	Hispanics	Controlled	exposed	unexposed	exposed	non-disease	non-diseased
Female	25-39	38	Overweight	Stage 2 Hypertension	0	0	1	0	0	0	1	0	0	0	6	68	0	0	2	2	1	2	0	2	0	0	0	1	0	0	Stage 2 Hypertension	1	1	0	0	high utilization	high utilization	low utilization		1	0	3	Black	Controlled	unexposed	unexposed	exposed	non-disease	non-diseased
Female	25-39	25	Obese	Stage 2 Hypertension	0	2	4	0	0	0	1	1	0	1	1	26	0	0	0	2	1	1	1	2	0	0	0	0	0	1	Stage 2 Hypertension	1	1	0	1	low utilization	high utilization	low utilization		1	0	3	Black	Controlled	exposed	unexposed	exposed	non-disease	diseased
Male	25-39	37	Obese	Stage 2 Hypertension	0	1	2	0	0	0	1	1	1	1	1	22	1	0	0	1	2	1	1	1	1	0	0	0	0	0	Stage 2 Hypertension	1	1	0	0	low utilization	low utilization	low utilization		0	1	3	Hispanics	Controlled	exposed	exposed	exposed	non-disease	non-diseased
Male	40-54	46	Obese	Stage 2 Hypertension	0	2	1	0	0	0	1	1	1	1	1	0	1	0	0	0	2	1	1	0	1	1	0	0	0	1	Stage 2 Hypertension	1	1	0	1	low utilization	low utilization	low utilization		0	1	2	Hispanics	Controlled	exposed	exposed	exposed	non-disease	diseased
Female	65+	77	Overweight	Elevated	0	1	5	0	0	0	1	0	0	0	8	30	0	0	3	2	0	3	0	2	0	0	0	1	0	0	Elevated	1	3	0	0	high utilization	high utilization	low utilization		0	0	0	White	Controlled	unexposed	unexposed	exposed	non-disease	non-diseased
Female	40-54	53	Obese	Stage 2 Hypertension	0	0	2	1	0	0	1	1	0	1	3	27	0	0	1	2	1	1	1	2	0	0	0	1	0	0	Stage 2 Hypertension	1	1	0	0	low utilization	high utilization	low utilization		1	0	2	Black	Controlled	exposed	unexposed	exposed	non-disease	non-diseased
Female	40-54	44	Obese	Stage 2 Hypertension	0	1	1	0	1	0	1	0	1	1	6	20	0	0	2	1	2	2	0	1	1	0	0	0	0	1	Stage 2 Hypertension	1	1	1	1	high utilization	low utilization	low utilization		0	1	2	Hispanics	Uncontrolled	unexposed	exposed	exposed	diseased	diseased
Male	65+	65	Obese	Stage 1 Hypertension	1	1	1	0	1	0	1	1	1	1	1	18	1	0	0	1	2	1	1	1	1	0	0	0	0	0	Stage 1 Hypertension	1	2	0	0	low utilization	low utilization	low utilization		0	1	0	Hispanics	Controlled	exposed	exposed	exposed	non-disease	non-diseased
Female	18-24	24	Overweight	Stage 1 Hypertension	0	1	1	0	1	0	1	1	0	1	1	45	0	0	0	2	2	1	1	2	0	0	0	0	0	1	Stage 1 Hypertension	1	2	0	1	low utilization	high utilization	low utilization		0	1	4	Hispanics	Controlled	exposed	unexposed	exposed	non-disease	diseased
Female	65+	71	Obese	Stage 2 Hypertension	0	1	5	0	0	0	1	0	0	0	5	52	0	0	2	2	1	2	0	2	0	0	0	0	0	0	Stage 2 Hypertension	1	1	0	0	high utilization	high utilization	low utilization		1	0	0	Black	Controlled	unexposed	unexposed	exposed	non-disease	non-diseased
Female	55-64	64	Obese	Stage 2 Hypertension	0	0	3	0	0	0	1	0	1	1	5	20	0	0	2	1	3	2	0	1	1	0	1	0	0	0	Stage 2 Hypertension	1	1	0	0	high utilization	low utilization	low utilization		0	0	1	Other	Controlled	unexposed	exposed	exposed	non-disease	non-diseased
Female	55-64	64	Obese	Stage 2 Hypertension	0	1	2	0	0	0	1	0	0	0	12	69	0	0	3	2	1	3	0	2	0	0	0	0	0	0	Stage 2 Hypertension	1	1	0	0	high utilization	high utilization	low utilization		1	0	1	Black	Controlled	unexposed	unexposed	exposed	non-disease	non-diseased
Male	55-64	62	Overweight	Stage 1 Hypertension	0	1	2	0	0	0	1	1	1	1	1	2	1	0	0	0	1	1	1	1	1	0	0	0	0	1	Stage 1 Hypertension	1	2	1	1	low utilization	low utilization	low utilization		1	0	1	Black	Uncontrolled	exposed	exposed	exposed	diseased	diseased
Male	55-64	61	Overweight	Stage 2 Hypertension	0	1	1	0	0	0	1	1	1	1	1	0	1	0	0	0	2	1	1	0	1	0	0	0	0	0	Stage 2 Hypertension	1	1	0	0	low utilization	low utilization	low utilization		0	1	1	Hispanics	Controlled	exposed	exposed	exposed	non-disease	non-diseased
Male	40-54	43		Stage 2 Hypertension	1	1	1	0	0	0	1	1	1	1	1	0	1	0	0	0	3	1	1	0	1	0	0	0	0	1	Stage 2 Hypertension	1	1	0	1	low utilization	low utilization	low utilization		0	0	2	Other	Controlled	exposed	exposed	exposed	non-disease	diseased
Male	40-54	49	Obese	Stage 2 Hypertension	1	1	1	0	0	0	1	1	0	1	3	66	1	0	1	2	1	1	1	2	0	0	0	0	0	0	Stage 2 Hypertension	1	1	0	0	low utilization	high utilization	low utilization		1	0	2	Black	Controlled	exposed	unexposed	exposed	non-disease	non-diseased
Female	25-39	32	Overweight	Stage 1 Hypertension	0	2	5	0	0	0	1	1	1	1	1	0	0	0	0	0	2	1	1	0	1	0	0	0	0	1	Stage 1 Hypertension	1	2	1	1	low utilization	low utilization	low utilization		0	1	3	Hispanics	Uncontrolled	exposed	exposed	exposed	diseased	diseased
Male	65+	73	Obese	Stage 1 Hypertension	0	1	3	0	0	0	1	1	0	1	3	33	1	0	1	2	1	1	1	2	0	0	0	0	0	0	Stage 1 Hypertension	1	2	0	0	low utilization	high utilization	low utilization		1	0	0	Black	Controlled	exposed	unexposed	exposed	non-disease	non-diseased
Female	40-54	45	Overweight	Stage 2 Hypertension	0	2	1	0	0	0	1	1	0	1	2	35	0	0	1	2	2	1	1	2	0	0	0	0	0	0	Stage 2 Hypertension	1	1	0	0	low utilization	high utilization	low utilization		0	1	2	Hispanics	Controlled	exposed	unexposed	exposed	non-disease	non-diseased
Female	65+	75		Stage 2 Hypertension	0	1	2	0	0	0	1	1	0	1	1	55	0	0	0	2	2	1	1	2	0	1	0	0	0	0	Stage 2 Hypertension	1	1	0	0	low utilization	high utilization	low utilization		0	1	0	Hispanics	Controlled	exposed	unexposed	exposed	non-disease	non-diseased
Male	65+	83	Overweight	Stage 1 Hypertension	0	1	1	1	0	0	1	1	1	1	2	10	1	0	1	1	2	1	1	1	1	0	0	0	0	0	Stage 1 Hypertension	1	2	0	0	low utilization	low utilization	low utilization		0	1	0	Hispanics	Controlled	exposed	exposed	exposed	non-disease	non-diseased
Female	65+	66	Obese	Stage 1 Hypertension	0	1	1	0	0	0	1	0	0	0	7	37	0	0	3	2	1	3	0	2	0	0	0	0	0	0	Stage 1 Hypertension	1	2	0	0	high utilization	high utilization	low utilization		1	0	0	Black	Controlled	unexposed	unexposed	exposed	non-disease	non-diseased
Female	40-54	50	Obese	Normal	0	2	4	1	0	0	1	1	0	1	1	33	0	0	0	2	1	1	1	2	0	0	0	0	0	1	Normal	1	0	1	1	low utilization	high utilization	low utilization		1	0	2	Black	Uncontrolled	exposed	unexposed	exposed	diseased	diseased
Female	65+	68	Obese	Stage 2 Hypertension	1	1	1	0	0	0	1	0	0	0	7	73	0	0	3	2	2	3	0	2	0	0	0	0	1	0	Stage 2 Hypertension	1	1	0	0	high utilization	high utilization	low utilization		0	1	0	Hispanics	Controlled	unexposed	unexposed	exposed	non-disease	non-diseased
Female	65+	74	Healthy Weight	Stage 1 Hypertension	0	1	2	0	0	0	1	1	1	1	2	14	0	0	1	1	1	1	1	1	1	0	0	0	0	0	Stage 1 Hypertension	1	2	0	0	low utilization	low utilization	low utilization		1	0	0	Black	Controlled	exposed	exposed	exposed	non-disease	non-diseased
Male	40-54	49	Overweight	Stage 2 Hypertension	0	2	1	0	0	0	1	1	0	1	1	29	1	0	0	2	2	1	1	2	0	0	0	0	0	1	Stage 2 Hypertension	1	1	0	1	low utilization	high utilization	low utilization		0	1	2	Hispanics	Controlled	exposed	unexposed	exposed	non-disease	diseased
Female	65+	78	Overweight	Stage 2 Hypertension	0	1	1	1	0	0	1	1	1	1	1	5	0	0	0	0	2	1	1	1	1	0	0	1	0	1	Stage 2 Hypertension	1	1	1	1	low utilization	low utilization	low utilization		0	1	0	Hispanics	Uncontrolled	exposed	exposed	exposed	diseased	diseased
Male	40-54	50	Obese	Stage 1 Hypertension	0	0	1	1	0	0	1	1	0	1	1	35	1	0	0	2	0	1	1	2	0	0	0	0	0	0	Stage 1 Hypertension	1	2	0	0	low utilization	high utilization	low utilization		0	0	2	White	Controlled	exposed	unexposed	exposed	non-disease	non-diseased
Male	55-64	55	Healthy Weight	Stage 1 Hypertension	0	0	5	0	0	0	1	1	1	1	3	21	1	0	1	1	3	1	1	1	1	0	0	0	0	1	Stage 1 Hypertension	1	2	0	1	low utilization	low utilization	low utilization		0	0	1	Other	Controlled	exposed	exposed	exposed	non-disease	diseased
Female	55-64	62	Overweight	Stage 2 Hypertension	0	1	1	0	1	0	1	0	0	0	8	29	0	0	3	2	1	3	0	2	0	0	0	0	0	0	Stage 2 Hypertension	1	1	0	0	high utilization	high utilization	low utilization		1	0	1	Black	Controlled	unexposed	unexposed	exposed	non-disease	non-diseased
Female	65+	65	Obese	Stage 1 Hypertension	0	1	1	0	1	0	1	1	1	1	4	0	0	0	2	0	2	2	0	0	1	0	0	0	0	0	Stage 1 Hypertension	1	2	0	0	high utilization	low utilization	low utilization		0	1	0	Hispanics	Controlled	unexposed	exposed	exposed	non-disease	non-diseased
Male	55-64	59	Obese	Stage 1 Hypertension	0	1	1	0	0	0	1	0	1	1	6	0	1	0	2	0	2	2	0	0	1	0	0	0	0	0	Stage 1 Hypertension	1	2	0	0	high utilization	low utilization	low utilization		0	1	1	Hispanics	Controlled	unexposed	exposed	exposed	non-disease	non-diseased
Male	40-54	51	Obese	Stage 2 Hypertension	0	0	3	0	0	0	1	0	0	0	8	31	1	0	3	2	3	3	0	2	0	0	1	0	0	1	Stage 2 Hypertension	1	1	0	1	high utilization	high utilization	low utilization		0	0	2	Other	Controlled	unexposed	unexposed	exposed	non-disease	diseased
Female	25-39	37	Obese	Stage 1 Hypertension	0	2	1	0	1	0	1	0	1	1	5	18	0	0	2	1	1	2	0	1	1	0	0	0	0	0	Stage 1 Hypertension	1	2	0	0	high utilization	low utilization	low utilization		1	0	3	Black	Controlled	unexposed	exposed	exposed	non-disease	non-diseased
Male	55-64	64	Overweight	Stage 2 Hypertension	0	0	1	0	0	0	1	1	1	1	2	18	1	0	1	1	1	1	1	1	1	0	0	0	0	1	Stage 2 Hypertension	1	1	1	1	low utilization	low utilization	low utilization		1	0	1	Black	Uncontrolled	exposed	exposed	exposed	diseased	diseased
Male	65+	68	Obese	Stage 2 Hypertension	0	1	1	0	0	0	1	1	0	1	4	58	1	0	2	2	0	2	0	2	0	0	0	0	0	1	Stage 2 Hypertension	1	1	0	1	high utilization	high utilization	low utilization		0	0	0	White	Controlled	unexposed	unexposed	exposed	non-disease	diseased
Female	40-54	46	Obese	Stage 2 Hypertension	0	1	1	0	0	0	1	1	1	1	1	4	0	0	0	0	2	1	1	1	1	0	0	0	0	0	Stage 2 Hypertension	1	1	0	0	low utilization	low utilization	low utilization		0	1	2	Hispanics	Controlled	exposed	exposed	exposed	non-disease	non-diseased
Male	55-64	64	Obese	Stage 2 Hypertension	0	0	1	0	0	0	1	1	1	1	2	5	1	0	1	0	3	1	1	1	1	0	1	0	0	1	Stage 2 Hypertension	1	1	1	1	low utilization	low utilization	low utilization		0	0	1	Other	Uncontrolled	exposed	exposed	exposed	diseased	diseased
Male	40-54	54	Obese	Stage 1 Hypertension	0	0	1	0	1	0	1	1	1	1	1	6	1	0	0	1	1	1	1	1	1	0	0	0	0	1	Stage 1 Hypertension	1	2	1	1	low utilization	low utilization	low utilization		1	0	2	Black	Uncontrolled	exposed	exposed	exposed	diseased	diseased
Male	40-54	49	Overweight	Stage 2 Hypertension	0	0	2	1	0	0	1	1	1	1	1	0	1	0	0	0	1	1	1	0	1	0	0	1	0	0	Stage 2 Hypertension	1	1	0	0	low utilization	low utilization	low utilization		1	0	2	Black	Controlled	exposed	exposed	exposed	non-disease	non-diseased
Male	65+	69	Overweight	Stage 1 Hypertension	0	1	1	0	0	0	1	1	1	1	1	0	1	0	0	0	2	1	1	0	1	0	0	0	0	1	Stage 1 Hypertension	1	2	0	1	low utilization	low utilization	low utilization		0	1	0	Hispanics	Controlled	exposed	exposed	exposed	non-disease	diseased
Female	55-64	58	Obese	Stage 2 Hypertension	0	1	1	0	0	0	1	1	1	1	1	0	0	0	0	0	2	1	1	0	1	0	0	0	0	0	Stage 2 Hypertension	1	1	0	0	low utilization	low utilization	low utilization		0	1	1	Hispanics	Controlled	exposed	exposed	exposed	non-disease	non-diseased
Female	65+	67	Obese	Stage 1 Hypertension	0	1	1	0	1	0	1	1	1	1	1	0	0	0	0	0	2	1	1	0	1	0	0	0	0	0	Stage 1 Hypertension	1	2	0	0	low utilization	low utilization	low utilization		0	1	0	Hispanics	Controlled	exposed	exposed	exposed	non-disease	non-diseased
Male	65+	65	Overweight	Stage 1 Hypertension	0	1	3	1	0	0	1	1	1	1	3	22	1	0	1	1	0	1	1	1	1	0	1	0	0	1	Stage 1 Hypertension	1	2	0	1	low utilization	low utilization	low utilization		0	0	0	White	Controlled	exposed	exposed	exposed	non-disease	diseased
Female	40-54	52		Stage 1 Hypertension	1	1	1	0	0	0	1	1	1	1	2	7	0	0	1	1	1	1	1	1	1	0	0	0	0	1	Stage 1 Hypertension	1	2	1	1	low utilization	low utilization	low utilization		1	0	2	Black	Uncontrolled	exposed	exposed	exposed	diseased	diseased
Female	65+	72	Overweight	Stage 1 Hypertension	0	1	3	0	0	0	1	0	0	0	6	35	0	0	2	2	0	2	0	2	0	0	0	0	0	0	Stage 1 Hypertension	1	2	0	0	high utilization	high utilization	low utilization		0	0	0	White	Controlled	unexposed	unexposed	exposed	non-disease	non-diseased
Female	40-54	45	Obese	Stage 1 Hypertension	0	0	4	0	0	0	1	0	1	1	7	19	0	0	3	1	1	3	0	1	1	0	0	0	0	0	Stage 1 Hypertension	1	2	0	0	high utilization	low utilization	low utilization		1	0	2	Black	Controlled	unexposed	exposed	exposed	non-disease	non-diseased
Male	25-39	33	Obese	Stage 1 Hypertension	0	1	2	0	0	0	1	1	1	1	2	9	1	0	1	1	1	1	1	1	1	0	0	0	0	1	Stage 1 Hypertension	1	2	1	1	low utilization	low utilization	low utilization		1	0	3	Black	Uncontrolled	exposed	exposed	exposed	diseased	diseased
Female	40-54	50	Obese	Stage 2 Hypertension	0	1	2	0	0	0	1	1	1	1	1	11	0	0	0	1	1	1	1	1	1	0	0	0	0	0	Stage 2 Hypertension	1	1	0	0	low utilization	low utilization	low utilization		1	0	2	Black	Controlled	exposed	exposed	exposed	non-disease	non-diseased
Female	40-54	49	Obese	Normal	0	0	5	0	0	0	1	1	1	1	1	4	0	0	0	0	0	1	1	1	1	0	0	0	0	0	Normal	1	0	0	0	low utilization	low utilization	low utilization		0	0	2	White	Controlled	exposed	exposed	exposed	non-disease	non-diseased
Female	40-54	50	Obese	Stage 1 Hypertension	0	2	1	0	0	0	1	1	1	1	1	1	0	0	0	0	1	1	1	1	1	1	0	0	0	0	Stage 1 Hypertension	1	2	0	0	low utilization	low utilization	low utilization		1	0	2	Black	Controlled	exposed	exposed	exposed	non-disease	non-diseased
Female	65+	87	Healthy Weight	Stage 2 Hypertension	0	0	1	0	1	0	1	1	0	1	4	41	0	0	2	2	0	2	0	2	0	0	0	0	0	1	Stage 2 Hypertension	1	1	1	1	high utilization	high utilization	low utilization		0	0	0	White	Uncontrolled	unexposed	unexposed	exposed	diseased	diseased
Female	65+	73	Overweight	Stage 2 Hypertension	0	1	5	0	0	0	1	0	0	0	5	32	0	0	2	2	0	2	0	2	0	0	0	0	0	0	Stage 2 Hypertension	1	1	0	0	high utilization	high utilization	low utilization		0	0	0	White	Controlled	unexposed	unexposed	exposed	non-disease	non-diseased
Male	40-54	54	Obese	Stage 1 Hypertension	0	1	2	0	0	0	1	1	0	1	1	24	1	0	0	2	2	1	1	2	0	0	0	0	0	1	Stage 1 Hypertension	1	2	0	1	low utilization	high utilization	low utilization		0	1	2	Hispanics	Controlled	exposed	unexposed	exposed	non-disease	diseased
Male	65+	79	Overweight	Stage 1 Hypertension	0	1	1	0	0	0	1	1	1	1	3	0	1	0	1	0	2	1	1	0	1	0	0	0	0	0	Stage 1 Hypertension	1	2	0	0	low utilization	low utilization	low utilization		0	1	0	Hispanics	Controlled	exposed	exposed	exposed	non-disease	non-diseased
Female	65+	66	Healthy Weight	Stage 1 Hypertension	0	1	1	0	0	0	1	0	0	0	5	216	0	0	2	3	3	2	0	3	0	0	0	0	0	0	Stage 1 Hypertension	1	2	0	0	high utilization	high utilization	low utilization		0	0	0	Other	Controlled	unexposed	unexposed	exposed	non-disease	non-diseased
Female	65+	70	Obese	Stage 2 Hypertension	0	2	2	0	0	0	1	1	1	1	2	0	0	0	1	0	1	1	1	0	1	0	0	0	0	0	Stage 2 Hypertension	1	1	0	0	low utilization	low utilization	low utilization		1	0	0	Black	Controlled	exposed	exposed	exposed	non-disease	non-diseased
Female	40-54	53	Healthy Weight	Elevated	0	0	5	0	0	0	1	0	0	0	6	44	0	0	2	2	0	2	0	2	0	0	0	0	0	0	Elevated	1	3	0	0	high utilization	high utilization	low utilization		0	0	2	White	Controlled	unexposed	unexposed	exposed	non-disease	non-diseased
Female	55-64	58	Overweight	Stage 1 Hypertension	0	1	2	0	0	0	1	1	0	1	2	26	0	0	1	2	2	1	1	2	0	0	0	0	0	0	Stage 1 Hypertension	1	2	0	0	low utilization	high utilization	low utilization		0	1	1	Hispanics	Controlled	exposed	unexposed	exposed	non-disease	non-diseased
Female	40-54	45	Obese	Stage 1 Hypertension	0	0	5	0	0	0	1	1	0	1	4	44	0	0	2	2	2	2	0	2	0	0	0	0	0	0	Stage 1 Hypertension	1	2	0	0	high utilization	high utilization	low utilization		0	1	2	Hispanics	Controlled	unexposed	unexposed	exposed	non-disease	non-diseased
Female	65+	76	Obese	Stage 2 Hypertension	0	1	1	0	0	0	1	0	1	1	6	0	0	0	2	0	1	2	0	0	1	0	0	0	0	0	Stage 2 Hypertension	1	1	0	0	high utilization	low utilization	low utilization		1	0	0	Black	Controlled	unexposed	exposed	exposed	non-disease	non-diseased
Male	40-54	45	Healthy Weight	Stage 2 Hypertension	0	0	3	0	0	0	1	1	1	1	1	14	1	0	0	1	3	1	1	1	1	0	0	0	0	1	Stage 2 Hypertension	1	1	1	1	low utilization	low utilization	low utilization		0	0	2	Other	Uncontrolled	exposed	exposed	exposed	diseased	diseased
Male	40-54	49	Overweight	Stage 2 Hypertension	1	1	1	0	0	0	1	1	1	1	1	1	1	0	0	0	3	1	1	1	1	0	0	0	0	1	Stage 2 Hypertension	1	1	0	1	low utilization	low utilization	low utilization		0	0	2	Other	Controlled	exposed	exposed	exposed	non-disease	diseased
Female	40-54	48	Obese	Stage 1 Hypertension	0	0	1	0	0	0	1	1	1	1	1	5	0	0	0	0	3	1	1	1	1	0	0	0	0	1	Stage 1 Hypertension	1	2	0	1	low utilization	low utilization	low utilization		0	0	2	Other	Controlled	exposed	exposed	exposed	non-disease	diseased
Female	40-54	40	Obese	Stage 1 Hypertension	0	1	1	0	0	0	1	0	0	0	7	26	0	0	3	2	2	3	0	2	0	0	0	0	0	1	Stage 1 Hypertension	1	2	0	1	high utilization	high utilization	low utilization		0	1	2	Hispanics	Controlled	unexposed	unexposed	exposed	non-disease	diseased
Female	65+	85		Stage 2 Hypertension	0	1	1	0	0	0	1	1	0	1	2	35	0	0	1	2	2	1	1	2	0	0	0	0	0	0	Stage 2 Hypertension	1	1	0	0	low utilization	high utilization	low utilization		0	1	0	Hispanics	Controlled	exposed	unexposed	exposed	non-disease	non-diseased
Male	65+	70	Overweight	Stage 2 Hypertension	1	0	1	0	0	0	1	1	1	1	2	0	1	0	1	0	0	1	1	0	1	0	0	0	0	0	Stage 2 Hypertension	1	1	0	0	low utilization	low utilization	low utilization		0	0	0	White	Controlled	exposed	exposed	exposed	non-disease	non-diseased
Female	40-54	54	Obese	Stage 2 Hypertension	0	1	1	0	1	0	1	0	0	0	8	57	0	0	3	2	1	3	0	2	0	0	0	0	0	1	Stage 2 Hypertension	1	1	1	1	high utilization	high utilization	low utilization		1	0	2	Black	Uncontrolled	unexposed	unexposed	exposed	diseased	diseased
Female	25-39	25	Obese	Stage 1 Hypertension	0	0	1	0	0	0	1	0	0	0	7	78	0	0	3	3	1	3	0	3	0	0	0	0	0	1	Stage 1 Hypertension	1	2	1	1	high utilization	high utilization	low utilization		1	0	3	Black	Uncontrolled	unexposed	unexposed	exposed	diseased	diseased
Female	55-64	63	Healthy Weight	Stage 2 Hypertension	0	1	2	0	0	0	1	1	1	1	1	1	0	0	0	0	1	1	1	1	1	0	0	0	0	0	Stage 2 Hypertension	1	1	0	0	low utilization	low utilization	low utilization		1	0	1	Black	Controlled	exposed	exposed	exposed	non-disease	non-diseased
Male	65+	68	Overweight	Stage 1 Hypertension	0	0	1	0	0	0	1	0	0	0	5	69	1	0	2	2	2	2	0	2	0	0	0	0	0	0	Stage 1 Hypertension	1	2	0	0	high utilization	high utilization	low utilization		0	1	0	Hispanics	Controlled	unexposed	unexposed	exposed	non-disease	non-diseased
Male	55-64	60	Obese	Stage 1 Hypertension	0	1	1	0	0	0	1	0	1	1	10	22	1	0	3	1	1	3	0	1	1	0	0	0	0	0	Stage 1 Hypertension	1	2	0	0	high utilization	low utilization	low utilization		1	0	1	Black	Controlled	unexposed	exposed	exposed	non-disease	non-diseased
Female	55-64	59		Elevated	0	2	5	0	0	0	1	0	0	0	25	193	0	0	3	3	0	3	0	3	0	0	0	0	0	0	Elevated	1	3	0	0	high utilization	high utilization	low utilization		0	0	1	White	Controlled	unexposed	unexposed	exposed	non-disease	non-diseased
Female	55-64	58	Obese	Stage 1 Hypertension	0	1	1	0	0	0	1	1	1	1	1	6	0	0	0	1	2	1	1	1	1	0	0	0	0	0	Stage 1 Hypertension	1	2	0	0	low utilization	low utilization	low utilization		0	1	1	Hispanics	Controlled	exposed	exposed	exposed	non-disease	non-diseased
Female	65+	67	Healthy Weight	Stage 2 Hypertension	1	1	1	0	0	0	1	0	1	1	7	0	0	0	3	0	2	3	0	0	1	0	0	0	0	1	Stage 2 Hypertension	1	1	1	1	high utilization	low utilization	low utilization		0	1	0	Hispanics	Uncontrolled	unexposed	exposed	exposed	diseased	diseased
Male	25-39	35	Obese	Stage 2 Hypertension	0	0	2	0	0	0	1	0	0	0	7	55	1	0	3	2	2	3	0	2	0	0	0	0	0	0	Stage 2 Hypertension	1	1	0	0	high utilization	high utilization	low utilization		0	1	3	Hispanics	Controlled	unexposed	unexposed	exposed	non-disease	non-diseased
Male	65+	73	Overweight	Stage 2 Hypertension	1	1	1	0	1	0	1	0	0	0	6	110	1	0	2	3	0	2	0	3	0	0	0	0	0	0	Stage 2 Hypertension	1	1	0	0	high utilization	high utilization	low utilization		0	0	0	White	Controlled	unexposed	unexposed	exposed	non-disease	non-diseased
Female	65+	74	Overweight	Stage 1 Hypertension	0	1	1	0	0	0	1	1	1	1	1	0	0	0	0	0	2	1	1	0	1	0	0	0	0	0	Stage 1 Hypertension	1	2	0	0	low utilization	low utilization	low utilization		0	1	0	Hispanics	Controlled	exposed	exposed	exposed	non-disease	non-diseased
Male	40-54	46	Obese	Stage 2 Hypertension	0	2	2	0	1	0	1	1	1	1	1	4	1	0	0	0	2	1	1	1	1	0	0	0	0	1	Stage 2 Hypertension	1	1	1	1	low utilization	low utilization	low utilization		0	1	2	Hispanics	Uncontrolled	exposed	exposed	exposed	diseased	diseased
Male	25-39	34	Obese	Stage 2 Hypertension	0	0	1	1	0	0	1	0	0	0	11	85	1	0	3	3	0	3	0	3	0	0	0	0	0	1	Stage 2 Hypertension	1	1	1	1	high utilization	high utilization	low utilization		0	0	3	White	Uncontrolled	unexposed	unexposed	exposed	diseased	diseased
Male	55-64	58	Obese	Stage 2 Hypertension	0	2	1	0	0	0	1	1	1	1	1	0	1	0	0	0	2	1	1	0	1	0	0	0	0	1	Stage 2 Hypertension	1	1	1	1	low utilization	low utilization	low utilization		0	1	1	Hispanics	Uncontrolled	exposed	exposed	exposed	diseased	diseased
Female	40-54	42	Overweight	Stage 2 Hypertension	0	1	2	0	0	0	1	1	1	1	1	22	0	0	0	1	2	1	1	1	1	0	0	0	0	0	Stage 2 Hypertension	1	1	0	0	low utilization	low utilization	low utilization		0	1	2	Hispanics	Controlled	exposed	exposed	exposed	non-disease	non-diseased
Male	55-64	64	Overweight	Stage 1 Hypertension	1	1	1	0	0	0	1	1	1	1	1	12	1	0	0	1	2	1	1	1	1	0	0	0	0	0	Stage 1 Hypertension	1	2	0	0	low utilization	low utilization	low utilization		0	1	1	Hispanics	Controlled	exposed	exposed	exposed	non-disease	non-diseased
Female	25-39	36	Overweight	Stage 2 Hypertension	0	1	2	0	0	0	1	1	1	1	1	9	0	0	0	1	1	1	1	1	1	0	0	0	0	0	Stage 2 Hypertension	1	1	0	0	low utilization	low utilization	low utilization		1	0	3	Black	Controlled	exposed	exposed	exposed	non-disease	non-diseased
Male	55-64	63	Healthy Weight	Normal	1	1	1	0	0	0	1	1	1	1	4	0	1	0	2	0	2	2	0	0	1	0	0	0	0	0	Normal	1	0	0	0	high utilization	low utilization	low utilization		0	1	1	Hispanics	Controlled	unexposed	exposed	exposed	non-disease	non-diseased
Male	40-54	41	Overweight	Stage 1 Hypertension	0	0	1	0	0	0	1	1	0	1	1	63	1	0	0	2	2	1	1	2	0	0	0	0	0	1	Stage 1 Hypertension	1	2	1	1	low utilization	high utilization	low utilization		0	1	2	Hispanics	Uncontrolled	exposed	unexposed	exposed	diseased	diseased
Male	55-64	55	Overweight	Stage 2 Hypertension	0	2	1	0	0	0	1	1	0	1	1	24	1	0	0	2	0	1	1	2	0	0	0	0	0	1	Stage 2 Hypertension	1	1	1	1	low utilization	high utilization	low utilization		0	0	1	White	Uncontrolled	exposed	unexposed	exposed	diseased	diseased
Female	55-64	56	Obese	Normal	0	0	3	0	1	0	1	1	0	1	4	63	0	0	2	2	1	2	0	2	0	0	0	0	0	1	Normal	1	0	1	1	high utilization	high utilization	low utilization		1	0	1	Black	Uncontrolled	unexposed	unexposed	exposed	diseased	diseased
Female	55-64	55	Obese	Stage 2 Hypertension	0	0	2	0	0	0	1	1	1	1	1	15	0	0	0	1	1	1	1	1	1	0	0	0	0	0	Stage 2 Hypertension	1	1	0	0	low utilization	low utilization	low utilization		1	0	1	Black	Controlled	exposed	exposed	exposed	non-disease	non-diseased
Male	65+	76	Overweight	Stage 1 Hypertension	0	1	1	0	0	0	1	1	1	1	1	2	1	0	0	0	2	1	1	1	1	0	0	0	0	0	Stage 1 Hypertension	1	2	0	0	low utilization	low utilization	low utilization		0	1	0	Hispanics	Controlled	exposed	exposed	exposed	non-disease	non-diseased
Male	40-54	44	Obese	Stage 1 Hypertension	0	1	1	0	0	0	1	1	1	1	1	10	1	0	0	1	2	1	1	1	1	0	0	0	0	0	Stage 1 Hypertension	1	2	0	0	low utilization	low utilization	low utilization		0	1	2	Hispanics	Controlled	exposed	exposed	exposed	non-disease	non-diseased
Female	18-24	18	Underweight	Normal	0	1		0	0	0	1	0	0	0	8	146	0	0	3	3	2	3	0	3	0	0	0	0	0	0	Normal	1	0	0	0	high utilization	high utilization	low utilization		0	1	4	Hispanics	Controlled	unexposed	unexposed	exposed	non-disease	non-diseased
Male	65+	67	Overweight	Stage 2 Hypertension	0	2	1	0	0	0	1	1	1	1	4	22	1	0	2	1	3	2	0	1	1	0	0	0	0	0	Stage 2 Hypertension	1	1	0	0	high utilization	low utilization	low utilization		0	0	0	Other	Controlled	unexposed	exposed	exposed	non-disease	non-diseased
Male	25-39	37	Obese	Stage 2 Hypertension	0	0	1	0	0	0	1	1	1	1	1	3	1	0	0	0	3	1	1	1	1	0	0	0	0	1	Stage 2 Hypertension	1	1	0	1	low utilization	low utilization	low utilization		0	0	3	Other	Controlled	exposed	exposed	exposed	non-disease	diseased
Male	55-64	55	Obese	Stage 1 Hypertension	0	0	1	0	1	0	1	1	1	1	1	5	1	0	0	0	2	1	1	1	1	0	0	0	0	1	Stage 1 Hypertension	1	2	1	1	low utilization	low utilization	low utilization		0	1	1	Hispanics	Uncontrolled	exposed	exposed	exposed	diseased	diseased
Female	55-64	58	Overweight	Stage 2 Hypertension	0	2	1	0	0	0	1	1	1	1	1	0	0	0	0	0	1	1	1	0	1	0	0	0	0	1	Stage 2 Hypertension	1	1	0	1	low utilization	low utilization	low utilization		1	0	1	Black	Controlled	exposed	exposed	exposed	non-disease	diseased
Male	40-54	54	Overweight	Stage 2 Hypertension	0	1	1	0	0	0	1	1	1	1	1	18	1	0	0	1	2	1	1	1	1	0	0	0	0	0	Stage 2 Hypertension	1	1	0	0	low utilization	low utilization	low utilization		0	1	2	Hispanics	Controlled	exposed	exposed	exposed	non-disease	non-diseased
Male	40-54	49	Healthy Weight	Stage 2 Hypertension	0	1	1	0	1	0	1	1	0	1	1	40	1	0	0	2	1	1	1	2	0	0	0	0	0	0	Stage 2 Hypertension	1	1	0	0	low utilization	high utilization	low utilization		1	0	2	Black	Controlled	exposed	unexposed	exposed	non-disease	non-diseased
Male	55-64	63	Obese	Stage 2 Hypertension	0	0	1	1	0	0	1	1	1	1	3	16	1	0	1	1	0	1	1	1	1	0	0	0	0	1	Stage 2 Hypertension	1	1	1	1	low utilization	low utilization	low utilization		0	0	1	White	Uncontrolled	exposed	exposed	exposed	diseased	diseased
Male	55-64	56	Obese	Stage 2 Hypertension	0	2	1	0	0	0	1	1	0	1	1	25	1	0	0	2	2	1	1	2	0	1	0	0	0	0	Stage 2 Hypertension	1	1	0	0	low utilization	high utilization	low utilization		0	1	1	Hispanics	Controlled	exposed	unexposed	exposed	non-disease	non-diseased
Female	65+	71	Healthy Weight	Stage 1 Hypertension	0	1	5	0	0	0	1	0	0	0	6	42	0	0	2	2	3	2	0	2	0	0	0	0	0	1	Stage 1 Hypertension	1	2	1	1	high utilization	high utilization	low utilization		0	0	0	Other	Uncontrolled	unexposed	unexposed	exposed	diseased	diseased
Male	40-54	41	Overweight	Stage 2 Hypertension	0	2	1	0	0	0	1	1	1	1	3	0	1	0	1	0	2	1	1	0	1	0	0	0	0	1	Stage 2 Hypertension	1	1	1	1	low utilization	low utilization	low utilization		0	1	2	Hispanics	Uncontrolled	exposed	exposed	exposed	diseased	diseased
Male	65+	71	Obese	Stage 2 Hypertension	0	1	5	0	0	0	1	1	0	1	1	27	1	0	0	2	3	1	1	2	0	0	0	0	0	0	Stage 2 Hypertension	1	1	0	0	low utilization	high utilization	low utilization		0	0	0	Other	Controlled	exposed	unexposed	exposed	non-disease	non-diseased
Male	65+	82	Obese	Stage 2 Hypertension	0	1	1	0	0	0	1	0	0	0	16	120	1	0	3	3	0	3	0	3	0	0	0	0	0	0	Stage 2 Hypertension	1	1	0	0	high utilization	high utilization	low utilization		0	0	0	White	Controlled	unexposed	unexposed	exposed	non-disease	non-diseased
Male	40-54	47	Obese	Stage 1 Hypertension	0	0	2	0	0	0	1	1	1	1	2	13	1	0	1	1	2	1	1	1	1	0	0	0	0	1	Stage 1 Hypertension	1	2	1	1	low utilization	low utilization	low utilization		0	1	2	Hispanics	Uncontrolled	exposed	exposed	exposed	diseased	diseased
Female	65+	74	Overweight	Stage 1 Hypertension	0	1	2	0	1	0	1	1	1	1	1	8	0	0	0	1	1	1	1	1	1	0	0	1	0	1	Stage 1 Hypertension	1	2	0	1	low utilization	low utilization	low utilization		1	0	0	Black	Controlled	exposed	exposed	exposed	non-disease	diseased
Male	55-64	58	Obese	Elevated	0	0	5	0	0	0	1	1	1	1	1	5	1	0	0	0	0	1	1	1	1	0	0	0	0	0	Elevated	1	3	0	0	low utilization	low utilization	low utilization		0	0	1	White	Controlled	exposed	exposed	exposed	non-disease	non-diseased
Male	65+	65	Healthy Weight	Stage 2 Hypertension	0	1	1	0	0	0	1	0	0	0	7	131	1	0	3	3	3	3	0	3	0	1	0	0	0	0	Stage 2 Hypertension	1	1	0	0	high utilization	high utilization	low utilization		0	0	0	Other	Controlled	unexposed	unexposed	exposed	non-disease	non-diseased
Male	40-54	46	Obese	Stage 1 Hypertension	0	0	1	0	0	0	1	1	0	1	4	37	1	0	2	2	0	2	0	2	0	1	0	0	0	0	Stage 1 Hypertension	1	2	0	0	high utilization	high utilization	low utilization		0	0	2	White	Controlled	unexposed	unexposed	exposed	non-disease	non-diseased
Female	25-39	38	Obese	Stage 2 Hypertension	0	0	2	0	0	0	1	0	1	1	8	10	0	0	3	1	1	3	0	1	1	0	0	0	0	0	Stage 2 Hypertension	1	1	0	0	high utilization	low utilization	low utilization		1	0	3	Black	Controlled	unexposed	exposed	exposed	non-disease	non-diseased
Female	65+	71	Overweight	Stage 2 Hypertension	0	1	2	0	0	0	1	0	1	1	5	4	0	0	2	0	1	2	0	1	1	0	0	0	0	1	Stage 2 Hypertension	1	1	1	1	high utilization	low utilization	low utilization		1	0	0	Black	Uncontrolled	unexposed	exposed	exposed	diseased	diseased
Male	25-39	34	Obese	Normal	0	0	4	1	0	0	1	0	0	0	9	114	1	0	3	3	3	3	0	3	0	1	0	0	0	0	Normal	1	0	0	0	high utilization	high utilization	low utilization		0	0	3	Other	Controlled	unexposed	unexposed	exposed	non-disease	non-diseased
Male	40-54	54	Overweight	Stage 1 Hypertension	0	1	1	0	0	0	1	1	1	1	1	1	1	0	0	0	2	1	1	1	1	0	0	0	1	1	Stage 1 Hypertension	1	2	0	1	low utilization	low utilization	low utilization		0	1	2	Hispanics	Controlled	exposed	exposed	exposed	non-disease	diseased
Male	55-64	60		Stage 1 Hypertension	0	1	1	1	0	0	1	1	1	1	3	4	1	0	1	0	2	1	1	1	1	0	0	0	0	0	Stage 1 Hypertension	1	2	0	0	low utilization	low utilization	low utilization		0	1	1	Hispanics	Controlled	exposed	exposed	exposed	non-disease	non-diseased
Female	65+	75	Underweight	Stage 2 Hypertension	0	1	1	0	1	0	1	1	0	1	1	52	0	0	0	2	2	1	1	2	0	0	0	0	0	1	Stage 2 Hypertension	1	1	1	1	low utilization	high utilization	low utilization		0	1	0	Hispanics	Uncontrolled	exposed	unexposed	exposed	diseased	diseased
Male	65+	68	Overweight	Stage 2 Hypertension	0	1	1	0	1	0	1	1	1	1	1	13	1	0	0	1	1	1	1	1	1	0	0	0	0	0	Stage 2 Hypertension	1	1	0	0	low utilization	low utilization	low utilization		1	0	0	Black	Controlled	exposed	exposed	exposed	non-disease	non-diseased
Female	40-54	45	Obese	Stage 2 Hypertension	0	0	1	0	0	0	1	1	1	1	1	2	0	0	0	0	2	1	1	1	1	0	0	0	1	1	Stage 2 Hypertension	1	1	1	1	low utilization	low utilization	low utilization		0	1	2	Hispanics	Uncontrolled	exposed	exposed	exposed	diseased	diseased
Male	65+	70	Overweight	Stage 2 Hypertension	0	1	2	0	0	0	1	1	1	1	1	5	1	0	0	0	2	1	1	1	1	0	0	0	0	0	Stage 2 Hypertension	1	1	0	0	low utilization	low utilization	low utilization		0	1	0	Hispanics	Controlled	exposed	exposed	exposed	non-disease	non-diseased
Female	40-54	48	Healthy Weight	Stage 1 Hypertension	0	0	1	0	0	0	1	1	1	1	4	0	0	0	2	0	2	2	0	0	1	0	1	0	0	1	Stage 1 Hypertension	1	2	1	1	high utilization	low utilization	low utilization		0	1	2	Hispanics	Uncontrolled	unexposed	exposed	exposed	diseased	diseased
Female	40-54	47	Obese	Stage 1 Hypertension	0	0	1	0	0	0	1	1	0	1	1	26	0	0	0	2	0	1	1	2	0	0	0	0	0	0	Stage 1 Hypertension	1	2	0	0	low utilization	high utilization	low utilization		0	0	2	White	Controlled	exposed	unexposed	exposed	non-disease	non-diseased
Male	55-64	63	Healthy Weight	Stage 2 Hypertension	1	1	1	0	1	0	1	0	1	1	9	7	1	0	3	1	2	3	0	1	1	0	0	0	0	1	Stage 2 Hypertension	1	1	0	1	high utilization	low utilization	low utilization		0	1	1	Hispanics	Controlled	unexposed	exposed	exposed	non-disease	diseased
Male	40-54	46	Obese	Stage 2 Hypertension	0	2	1	0	0	0	1	1	1	1	1	18	1	0	0	1	2	1	1	1	1	0	0	0	0	1	Stage 2 Hypertension	1	1	0	1	low utilization	low utilization	low utilization		0	1	2	Hispanics	Controlled	exposed	exposed	exposed	non-disease	diseased
Female	65+	83	Obese	Stage 1 Hypertension	0	1	1	0	1	0	1	1	1	1	1	3	0	0	0	0	2	1	1	1	1	0	0	0	0	1	Stage 1 Hypertension	1	2	0	1	low utilization	low utilization	low utilization		0	1	0	Hispanics	Controlled	exposed	exposed	exposed	non-disease	diseased
Male	40-54	54	Obese	Stage 2 Hypertension	0	0	3	0	0	0	1	1	0	1	2	44	1	0	1	2	2	1	1	2	0	1	0	0	0	1	Stage 2 Hypertension	1	1	0	1	low utilization	high utilization	low utilization		0	1	2	Hispanics	Controlled	exposed	unexposed	exposed	non-disease	diseased
Male	65+	65	Overweight	Elevated	0	1	2	0	0	0	1	1	1	1	1	13	1	0	0	1	0	1	1	1	1	0	0	0	0	0	Elevated	1	3	0	0	low utilization	low utilization	low utilization		0	0	0	White	Controlled	exposed	exposed	exposed	non-disease	non-diseased
Female	55-64	55	Obese	Stage 1 Hypertension	0	0	1	0	0	0	1	1	1	1	1	18	0	0	0	1	1	1	1	1	1	0	0	0	0	1	Stage 1 Hypertension	1	2	1	1	low utilization	low utilization	low utilization		1	0	1	Black	Uncontrolled	exposed	exposed	exposed	diseased	diseased
Female	65+	67	Obese	Stage 2 Hypertension	0	1	1	0	0	0	1	1	0	1	1	42	0	0	0	2	2	1	1	2	0	0	0	0	0	1	Stage 2 Hypertension	1	1	1	1	low utilization	high utilization	low utilization		0	1	0	Hispanics	Uncontrolled	exposed	unexposed	exposed	diseased	diseased
Female	55-64	64	Obese	Stage 1 Hypertension	0	1	1	0	1	0	1	1	1	1	2	1	0	0	1	0	2	1	1	1	1	0	0	0	0	0	Stage 1 Hypertension	1	2	0	0	low utilization	low utilization	low utilization		0	1	1	Hispanics	Controlled	exposed	exposed	exposed	non-disease	non-diseased
Female	65+	67	Healthy Weight	Stage 1 Hypertension	0	1	1	0	0	0	1	1	1	1	2	16	0	0	1	1	2	1	1	1	1	0	0	0	0	0	Stage 1 Hypertension	1	2	0	0	low utilization	low utilization	low utilization		0	1	0	Hispanics	Controlled	exposed	exposed	exposed	non-disease	non-diseased
Male	40-54	46	Overweight	Stage 1 Hypertension	0	1	1	1	0	0	1	0	1	1	8	1	1	0	3	0	2	3	0	1	1	0	1	0	0	0	Stage 1 Hypertension	1	2	0	0	high utilization	low utilization	low utilization		0	1	2	Hispanics	Controlled	unexposed	exposed	exposed	non-disease	non-diseased
Male	55-64	58	Healthy Weight	Stage 1 Hypertension	0	1	1	0	0	0	1	0	0	0	6	41	1	0	2	2	2	2	0	2	0	1	0	0	0	0	Stage 1 Hypertension	1	2	0	0	high utilization	high utilization	low utilization		0	1	1	Hispanics	Controlled	unexposed	unexposed	exposed	non-disease	non-diseased
Female	40-54	41		Stage 2 Hypertension	0	1	2	0	1	0	1	1	1	1	4	5	0	0	2	0	1	2	0	1	1	0	0	0	0	1	Stage 2 Hypertension	1	1	1	1	high utilization	low utilization	low utilization		1	0	2	Black	Uncontrolled	unexposed	exposed	exposed	diseased	diseased
Female	25-39	35	Overweight	Stage 1 Hypertension	0	1	1	0	0	0	1	0	0	0	8	84	0	0	3	3	2	3	0	3	0	0	0	0	0	1	Stage 1 Hypertension	1	2	0	1	high utilization	high utilization	low utilization		0	1	3	Hispanics	Controlled	unexposed	unexposed	exposed	non-disease	diseased
Female	65+	98	Healthy Weight	Stage 2 Hypertension	0	1	2	0	0	0	1	1	1	1	4	13	0	0	2	1	2	2	0	1	1	0	0	0	0	1	Stage 2 Hypertension	1	1	0	1	high utilization	low utilization	low utilization		0	1	0	Hispanics	Controlled	unexposed	exposed	exposed	non-disease	diseased
Male	40-54	49	Obese	Stage 1 Hypertension	0	1	1	0	0	0	1	1	0	1	4	34	1	0	2	2	2	2	0	2	0	0	0	0	0	1	Stage 1 Hypertension	1	2	0	1	high utilization	high utilization	low utilization		0	1	2	Hispanics	Controlled	unexposed	unexposed	exposed	non-disease	diseased
Male	40-54	41	Overweight	Stage 1 Hypertension	0	0	2	0	0	0	1	0	0	0	14	161	1	0	3	3	1	3	0	3	0	0	0	0	0	0	Stage 1 Hypertension	1	2	0	0	high utilization	high utilization	low utilization		1	0	2	Black	Controlled	unexposed	unexposed	exposed	non-disease	non-diseased
Female	25-39	36	Overweight	Normal	0	0		0	0	0	1	1	1	1	1	1	0	0	0	0	3	1	1	1	1	0	0	0	0	1	Normal	1	0	1	1	low utilization	low utilization	low utilization		0	0	3	Other	Uncontrolled	exposed	exposed	exposed	diseased	diseased
Male	65+	65	Overweight	Stage 2 Hypertension	0	0	1	0	0	0	1	1	0	1	4	95	1	0	2	3	3	2	0	3	0	0	0	0	0	0	Stage 2 Hypertension	1	1	0	0	high utilization	high utilization	low utilization		0	0	0	Other	Controlled	unexposed	unexposed	exposed	non-disease	non-diseased
Male	65+	73	Overweight	Stage 2 Hypertension	0	1	1	0	0	0	1	0	1	1	5	14	1	0	2	1	1	2	0	1	1	0	1	0	0	0	Stage 2 Hypertension	1	1	0	0	high utilization	low utilization	low utilization		1	0	0	Black	Controlled	unexposed	exposed	exposed	non-disease	non-diseased
Female	40-54	40	Overweight	Stage 2 Hypertension	0	0	1	0	0	0	1	0	1	1	7	20	0	0	3	1	1	3	0	1	1	0	0	0	0	1	Stage 2 Hypertension	1	1	0	1	high utilization	low utilization	low utilization		1	0	2	Black	Controlled	unexposed	exposed	exposed	non-disease	diseased
Male	40-54	53	Obese	Stage 2 Hypertension	0	0	1	0	0	0	1	0	0	0	10	25	1	0	3	2	1	3	0	2	0	0	0	0	0	0	Stage 2 Hypertension	1	1	0	0	high utilization	high utilization	low utilization		1	0	2	Black	Controlled	unexposed	unexposed	exposed	non-disease	non-diseased
Male	65+	74	Overweight	Stage 2 Hypertension	0	1	1	1	0	0	1	0	0	0	6	59	1	0	2	2	0	2	0	2	0	0	0	0	0	1	Stage 2 Hypertension	1	1	1	1	high utilization	high utilization	low utilization		0	0	0	White	Uncontrolled	unexposed	unexposed	exposed	diseased	diseased
Female	40-54	42		Stage 2 Hypertension	0	1	2	0	0	0	1	0	1	1	5	16	0	0	2	1	0	2	0	1	1	0	0	0	0	1	Stage 2 Hypertension	1	1	1	1	high utilization	low utilization	low utilization		0	0	2	White	Uncontrolled	unexposed	exposed	exposed	diseased	diseased
Male	65+	70	Obese	Stage 2 Hypertension	0	1	3	0	0	0	1	1	1	1	3	15	1	0	1	1	0	1	1	1	1	0	0	0	0	0	Stage 2 Hypertension	1	1	0	0	low utilization	low utilization	low utilization		0	0	0	White	Controlled	exposed	exposed	exposed	non-disease	non-diseased
Female	55-64	64	Obese	Stage 1 Hypertension	0	1	1	0	0	0	1	1	1	1	1	0	0	0	0	0	1	1	1	0	1	0	0	0	0	1	Stage 1 Hypertension	1	2	1	1	low utilization	low utilization	low utilization		1	0	1	Black	Uncontrolled	exposed	exposed	exposed	diseased	diseased
Female	55-64	60	Overweight	Stage 1 Hypertension	1	1	1	0	0	0	1	1	0	1	4	70	0	0	2	2	1	2	0	2	0	0	0	0	0	0	Stage 1 Hypertension	1	2	0	0	high utilization	high utilization	low utilization		1	0	1	Black	Controlled	unexposed	unexposed	exposed	non-disease	non-diseased
Female	65+	74		Stage 1 Hypertension	0	1	1	0	0	0	1	1	1	1	1	4	0	0	0	0	2	1	1	1	1	0	0	0	0	0	Stage 1 Hypertension	1	2	0	0	low utilization	low utilization	low utilization		0	1	0	Hispanics	Controlled	exposed	exposed	exposed	non-disease	non-diseased
Female	40-54	48	Obese	Stage 1 Hypertension	0	1	2	0	0	0	1	0	0	0	12	87	0	0	3	3	1	3	0	3	0	0	0	0	0	0	Stage 1 Hypertension	1	2	0	0	high utilization	high utilization	low utilization		1	0	2	Black	Controlled	unexposed	unexposed	exposed	non-disease	non-diseased
Male	55-64	61	Overweight	Stage 2 Hypertension	1	1	1	0	0	0	1	1	1	1	1	10	1	0	0	1	1	1	1	1	1	0	0	0	0	1	Stage 2 Hypertension	1	1	1	1	low utilization	low utilization	low utilization		1	0	1	Black	Uncontrolled	exposed	exposed	exposed	diseased	diseased
Female	65+	72	Obese	Stage 1 Hypertension	0	1	2	0	1	0	1	1	1	1	1	8	0	0	0	1	0	1	1	1	1	0	0	0	0	1	Stage 1 Hypertension	1	2	1	1	low utilization	low utilization	low utilization		0	0	0	White	Uncontrolled	exposed	exposed	exposed	diseased	diseased
Female	40-54	53	Obese	Stage 2 Hypertension	0	1	2	0	0	0	1	1	1	1	1	8	0	0	0	1	1	1	1	1	1	0	0	0	0	1	Stage 2 Hypertension	1	1	0	1	low utilization	low utilization	low utilization		1	0	2	Black	Controlled	exposed	exposed	exposed	non-disease	diseased
Female	40-54	50	Overweight	Stage 1 Hypertension	0	0	2	0	0	0	1	1	1	1	1	8	0	0	0	1	1	1	1	1	1	0	0	0	0	1	Stage 1 Hypertension	1	2	1	1	low utilization	low utilization	low utilization		1	0	2	Black	Uncontrolled	exposed	exposed	exposed	diseased	diseased
Male	25-39	39	Obese	Stage 2 Hypertension	0	0	1	1	0	0	1	0	0	0	5	24	1	0	2	2	3	2	0	2	0	0	0	0	0	1	Stage 2 Hypertension	1	1	0	1	high utilization	high utilization	low utilization		0	0	3	Other	Controlled	unexposed	unexposed	exposed	non-disease	diseased
Female	40-54	43	Obese	Stage 2 Hypertension	0	1	2	0	0	0	1	1	1	1	3	14	0	0	1	1	1	1	1	1	1	0	0	0	0	0	Stage 2 Hypertension	1	1	0	0	low utilization	low utilization	low utilization		1	0	2	Black	Controlled	exposed	exposed	exposed	non-disease	non-diseased
Male	40-54	41	Obese	Stage 1 Hypertension	0	1	1	0	0	0	1	0	0	0	6	41	1	0	2	2	2	2	0	2	0	0	0	0	0	0	Stage 1 Hypertension	1	2	0	0	high utilization	high utilization	low utilization		0	1	2	Hispanics	Controlled	unexposed	unexposed	exposed	non-disease	non-diseased
Female	65+	76	Obese	Stage 1 Hypertension	0	1	5	0	0	0	1	0	1	1	5	13	0	0	2	1	0	2	0	1	1	0	0	0	0	1	Stage 1 Hypertension	1	2	0	1	high utilization	low utilization	low utilization		0	0	0	White	Controlled	unexposed	exposed	exposed	non-disease	diseased
Female	25-39	37	Overweight	Normal	0	0	6	0	1	0	1	0	1	1	5	8	0	0	2	1	3	2	0	1	1	0	0	0	0	1	Normal	1	0	1	1	high utilization	low utilization	low utilization		0	0	3	Other	Uncontrolled	unexposed	exposed	exposed	diseased	diseased
Male	55-64	55	Healthy Weight	Stage 1 Hypertension	0	1	1	0	0	0	1	1	1	1	1	0	1	0	0	0	2	1	1	0	1	0	0	0	0	0	Stage 1 Hypertension	1	2	0	0	low utilization	low utilization	low utilization		0	1	1	Hispanics	Controlled	exposed	exposed	exposed	non-disease	non-diseased
Female	55-64	63	Healthy Weight	Stage 1 Hypertension	0	1	1	0	0	0	1	1	1	1	1	3	0	0	0	0	2	1	1	1	1	0	0	0	0	1	Stage 1 Hypertension	1	2	0	1	low utilization	low utilization	low utilization		0	1	1	Hispanics	Controlled	exposed	exposed	exposed	non-disease	diseased
Female	55-64	56	Obese	Stage 1 Hypertension	0	0	1	0	0	0	1	0	0	0	8	29	0	0	3	2	3	3	0	2	0	0	0	0	0	0	Stage 1 Hypertension	1	2	0	0	high utilization	high utilization	low utilization		0	0	1	Other	Controlled	unexposed	unexposed	exposed	non-disease	non-diseased
Male	55-64	60	Obese	Stage 1 Hypertension	0	1	2	0	0	0	1	1	0	1	1	33	1	0	0	2	1	1	1	2	0	0	0	0	0	0	Stage 1 Hypertension	1	2	0	0	low utilization	high utilization	low utilization		1	0	1	Black	Controlled	exposed	unexposed	exposed	non-disease	non-diseased
Male	40-54	43	Obese	Stage 1 Hypertension	0	1	2	0	0	0	1	0	0	0	5	62	1	0	2	2	2	2	0	2	0	0	0	0	0	0	Stage 1 Hypertension	1	2	0	0	high utilization	high utilization	low utilization		0	1	2	Hispanics	Controlled	unexposed	unexposed	exposed	non-disease	non-diseased
Female	25-39	25	Overweight	Normal	0	1	7	0	0	0	1	1	0	1	4	36	0	0	2	2	2	2	0	2	0	0	0	0	0	0	Normal	1	0	0	0	high utilization	high utilization	low utilization		0	1	3	Hispanics	Controlled	unexposed	unexposed	exposed	non-disease	non-diseased
Female	55-64	55	Obese	Stage 1 Hypertension	0	1	2	0	0	0	1	0	0	0	11	124	0	0	3	3	2	3	0	3	0	0	0	0	0	0	Stage 1 Hypertension	1	2	0	0	high utilization	high utilization	low utilization		0	1	1	Hispanics	Controlled	unexposed	unexposed	exposed	non-disease	non-diseased
Female	65+	70	Overweight	Stage 2 Hypertension	0	1	2	1	0	0	1	1	1	1	1	0	0	0	0	0	1	1	1	0	1	0	1	0	0	1	Stage 2 Hypertension	1	1	1	1	low utilization	low utilization	low utilization		1	0	0	Black	Uncontrolled	exposed	exposed	exposed	diseased	diseased
Female	40-54	45	Obese	Stage 2 Hypertension	0	0	2	0	0	0	1	0	0	0	6	31	0	0	2	2	1	2	0	2	0	0	0	0	0	1	Stage 2 Hypertension	1	1	0	1	high utilization	high utilization	low utilization		1	0	2	Black	Controlled	unexposed	unexposed	exposed	non-disease	diseased
Male	40-54	42	Obese	Stage 2 Hypertension	0	2	1	0	0	0	1	1	1	1	1	0	1	0	0	0	2	1	1	0	1	0	0	1	0	1	Stage 2 Hypertension	1	1	0	1	low utilization	low utilization	low utilization		0	1	2	Hispanics	Controlled	exposed	exposed	exposed	non-disease	diseased
Male	65+	74	Obese	Stage 2 Hypertension	0	1	1	0	0	0	1	1	1	1	1	0	1	0	0	0	2	1	1	0	1	0	0	1	0	0	Stage 2 Hypertension	1	1	0	0	low utilization	low utilization	low utilization		0	1	0	Hispanics	Controlled	exposed	exposed	exposed	non-disease	non-diseased
Female	65+	70		Stage 2 Hypertension	0	1	1	0	0	0	1	1	1	1	1	18	0	0	0	1	2	1	1	1	1	1	0	0	0	1	Stage 2 Hypertension	1	1	1	1	low utilization	low utilization	low utilization		0	1	0	Hispanics	Uncontrolled	exposed	exposed	exposed	diseased	diseased
Female	25-39	33	Healthy Weight	Stage 2 Hypertension	0	0	5	0	0	0	1	1	1	1	1	0	0	0	0	0	1	1	1	0	1	0	0	0	0	1	Stage 2 Hypertension	1	1	1	1	low utilization	low utilization	low utilization		1	0	3	Black	Uncontrolled	exposed	exposed	exposed	diseased	diseased
Female	65+	69	Healthy Weight	Stage 1 Hypertension	0	1	5	1	0	0	1	0	1	1	7	17	0	0	3	1	0	3	0	1	1	0	0	0	0	0	Stage 1 Hypertension	1	2	0	0	high utilization	low utilization	low utilization		0	0	0	White	Controlled	unexposed	exposed	exposed	non-disease	non-diseased
Female	40-54	48	Obese	Stage 2 Hypertension	1	0	1	0	0	0	1	0	0	0	5	132	0	0	2	3	0	2	0	3	0	0	0	0	0	1	Stage 2 Hypertension	1	1	0	1	high utilization	high utilization	low utilization		0	0	2	White	Controlled	unexposed	unexposed	exposed	non-disease	diseased
Female	55-64	57	Obese	Stage 2 Hypertension	0	0	2	0	0	0	1	1	0	1	2	40	0	0	1	2	1	1	1	2	0	0	0	0	0	0	Stage 2 Hypertension	1	1	0	0	low utilization	high utilization	low utilization		1	0	1	Black	Controlled	exposed	unexposed	exposed	non-disease	non-diseased
Male	40-54	49	Overweight	Stage 2 Hypertension	0	0	2	0	0	0	1	1	1	1	1	1	1	0	0	0	1	1	1	1	1	0	0	0	0	1	Stage 2 Hypertension	1	1	1	1	low utilization	low utilization	low utilization		1	0	2	Black	Uncontrolled	exposed	exposed	exposed	diseased	diseased
Male	55-64	62	Healthy Weight	Stage 2 Hypertension	1	1	1	0	0	0	1	0	0	0	6	58	1	0	2	2	1	2	0	2	0	0	0	0	0	0	Stage 2 Hypertension	1	1	0	0	high utilization	high utilization	low utilization		1	0	1	Black	Controlled	unexposed	unexposed	exposed	non-disease	non-diseased
Female	55-64	57	Obese	Stage 2 Hypertension	0	0	1	1	0	0	1	0	0	0	11	99	0	0	3	3	0	3	0	3	0	0	0	0	1	0	Stage 2 Hypertension	1	1	0	0	high utilization	high utilization	low utilization		0	0	1	White	Controlled	unexposed	unexposed	exposed	non-disease	non-diseased
Female	65+	73		Stage 2 Hypertension	0	2	5	0	0	0	1	0	0	0	5	178	0	0	2	3	0	2	0	3	0	0	0	0	0	0	Stage 2 Hypertension	1	1	0	0	high utilization	high utilization	low utilization		0	0	0	White	Controlled	unexposed	unexposed	exposed	non-disease	non-diseased
Female	40-54	50	Obese	Stage 1 Hypertension	0	0	1	0	0	0	1	0	0	0	10	25	0	0	3	2	1	3	0	2	0	0	0	0	0	0	Stage 1 Hypertension	1	2	0	0	high utilization	high utilization	low utilization		1	0	2	Black	Controlled	unexposed	unexposed	exposed	non-disease	non-diseased
Male	65+	79	Overweight	Stage 1 Hypertension	0	1	1	0	1	0	1	1	1	1	1	0	1	0	0	0	2	1	1	0	1	0	0	0	0	1	Stage 1 Hypertension	1	2	1	1	low utilization	low utilization	low utilization		0	1	0	Hispanics	Uncontrolled	exposed	exposed	exposed	diseased	diseased
Female	55-64	64	Overweight	Stage 2 Hypertension	0	1	2	0	0	0	1	0	0	0	6	27	0	0	2	2	2	2	0	2	0	0	0	0	0	0	Stage 2 Hypertension	1	1	0	0	high utilization	high utilization	low utilization		0	1	1	Hispanics	Controlled	unexposed	unexposed	exposed	non-disease	non-diseased
Female	40-54	40	Obese	Stage 2 Hypertension	1	1	1	0	0	0	1	1	0	1	3	45	0	0	1	2	1	1	1	2	0	0	0	0	0	1	Stage 2 Hypertension	1	1	1	1	low utilization	high utilization	low utilization		1	0	2	Black	Uncontrolled	exposed	unexposed	exposed	diseased	diseased
Female	40-54	45	Obese	Stage 1 Hypertension	0	0	4	0	0	0	1	1	1	1	1	3	0	0	0	0	1	1	1	1	1	0	0	0	0	1	Stage 1 Hypertension	1	2	1	1	low utilization	low utilization	low utilization		1	0	2	Black	Uncontrolled	exposed	exposed	exposed	diseased	diseased
Female	65+	74	Obese	Stage 1 Hypertension	0	1	1	0	0	0	1	1	1	1	1	0	0	0	0	0	2	1	1	0	1	0	0	0	0	0	Stage 1 Hypertension	1	2	0	0	low utilization	low utilization	low utilization		0	1	0	Hispanics	Controlled	exposed	exposed	exposed	non-disease	non-diseased
Female	40-54	40	Obese	Stage 1 Hypertension	0	1	2	0	0	0	1	1	0	1	4	35	0	0	2	2	1	2	0	2	0	0	0	0	0	0	Stage 1 Hypertension	1	2	0	0	high utilization	high utilization	low utilization		1	0	2	Black	Controlled	unexposed	unexposed	exposed	non-disease	non-diseased
Female	65+	69	Healthy Weight	Elevated	0	1	2	0	0	0	1	1	1	1	1	18	0	0	0	1	3	1	1	1	1	0	0	0	0	1	Elevated	1	3	1	1	low utilization	low utilization	low utilization		0	0	0	Other	Uncontrolled	exposed	exposed	exposed	diseased	diseased
Male	65+	67	Overweight	Stage 1 Hypertension	0	0	1	0	0	0	1	1	1	1	1	8	1	0	0	1	3	1	1	1	1	0	0	0	0	1	Stage 1 Hypertension	1	2	1	1	low utilization	low utilization	low utilization		0	0	0	Other	Uncontrolled	exposed	exposed	exposed	diseased	diseased
Male	65+	70		NULL	0	2	5	1	0	0	1	1	1	1	1	2	1	0	0	0	2	1	1	1	1	0	0	0	0	1	NULL	1	4	1	1	low utilization	low utilization	low utilization		0	1	0	Hispanics	Uncontrolled	exposed	exposed	exposed	diseased	diseased
Female	55-64	59	Obese	Stage 1 Hypertension	0	1	2	0	0	0	1	1	1	1	1	5	0	0	0	0	2	1	1	1	1	0	0	0	0	0	Stage 1 Hypertension	1	2	0	0	low utilization	low utilization	low utilization		0	1	1	Hispanics	Controlled	exposed	exposed	exposed	non-disease	non-diseased
Male	65+	68	Healthy Weight	Stage 2 Hypertension	0	1	1	0	0	0	1	1	1	1	3	11	1	0	1	1	0	1	1	1	1	0	0	0	0	1	Stage 2 Hypertension	1	1	1	1	low utilization	low utilization	low utilization		0	0	0	White	Uncontrolled	exposed	exposed	exposed	diseased	diseased
Female	55-64	56	Obese	Stage 1 Hypertension	0	0	1	0	0	0	1	1	0	1	4	41	0	0	2	2	2	2	0	2	0	0	0	0	0	0	Stage 1 Hypertension	1	2	0	0	high utilization	high utilization	low utilization		0	1	1	Hispanics	Controlled	unexposed	unexposed	exposed	non-disease	non-diseased
Female	65+	68	Obese	Stage 2 Hypertension	0	1	1	0	1	0	1	1	1	1	1	0	0	0	0	0	2	1	1	0	1	0	0	0	0	0	Stage 2 Hypertension	1	1	0	0	low utilization	low utilization	low utilization		0	1	0	Hispanics	Controlled	exposed	exposed	exposed	non-disease	non-diseased
Female	55-64	60	Overweight	Stage 1 Hypertension	0	0	2	0	0	0	1	1	0	1	3	57	0	0	1	2	2	1	1	2	0	0	0	0	0	0	Stage 1 Hypertension	1	2	0	0	low utilization	high utilization	low utilization		0	1	1	Hispanics	Controlled	exposed	unexposed	exposed	non-disease	non-diseased
Male	65+	68	Obese	Elevated	0	1	3	1	0	0	1	1	0	1	2	57	1	0	1	2	3	1	1	2	0	0	0	0	0	0	Elevated	1	3	0	0	low utilization	high utilization	low utilization		0	0	0	Other	Controlled	exposed	unexposed	exposed	non-disease	non-diseased
Female	65+	65	Overweight	Stage 2 Hypertension	0	0	1	0	0	0	1	0	1	1	14	16	0	0	3	1	2	3	0	1	1	1	0	0	0	1	Stage 2 Hypertension	1	1	1	1	high utilization	low utilization	low utilization		0	1	0	Hispanics	Uncontrolled	unexposed	exposed	exposed	diseased	diseased
Male	65+	66	Overweight	Stage 2 Hypertension	0	0	2	0	0	0	1	1	0	1	1	36	1	0	0	2	2	1	1	2	0	0	0	0	0	1	Stage 2 Hypertension	1	1	1	1	low utilization	high utilization	low utilization		0	1	0	Hispanics	Uncontrolled	exposed	unexposed	exposed	diseased	diseased
Female	65+	65	Obese	Stage 1 Hypertension	0	0	1	0	1	0	1	1	0	1	1	34	0	0	0	2	2	1	1	2	0	0	0	0	0	1	Stage 1 Hypertension	1	2	1	1	low utilization	high utilization	low utilization		0	1	0	Hispanics	Uncontrolled	exposed	unexposed	exposed	diseased	diseased
Female	65+	70	Overweight	Stage 1 Hypertension	0	0	1	1	0	0	1	1	1	1	2	0	0	0	1	0	2	1	1	0	1	0	0	0	0	0	Stage 1 Hypertension	1	2	0	0	low utilization	low utilization	low utilization		0	1	0	Hispanics	Controlled	exposed	exposed	exposed	non-disease	non-diseased
Female	65+	74	Healthy Weight	Stage 1 Hypertension	0	1	5	1	0	0	1	0	0	0	7	43	0	0	3	2	0	3	0	2	0	0	0	0	0	0	Stage 1 Hypertension	1	2	0	0	high utilization	high utilization	low utilization		0	0	0	White	Controlled	unexposed	unexposed	exposed	non-disease	non-diseased
Female	65+	78	Healthy Weight	Normal	0	1	1	0	0	0	1	1	1	1	1	10	0	0	0	1	1	1	1	1	1	0	0	0	0	0	Normal	1	0	0	0	low utilization	low utilization	low utilization		1	0	0	Black	Controlled	exposed	exposed	exposed	non-disease	non-diseased
Male	55-64	56	Obese	Stage 1 Hypertension	0	0	1	0	0	0	1	0	0	0	7	51	1	0	3	2	1	3	0	2	0	0	0	0	0	0	Stage 1 Hypertension	1	2	0	0	high utilization	high utilization	low utilization		1	0	1	Black	Controlled	unexposed	unexposed	exposed	non-disease	non-diseased
Female	40-54	44	Obese	Stage 2 Hypertension	0	1	2	0	0	0	1	1	0	1	2	41	0	0	1	2	2	1	1	2	0	0	0	0	0	0	Stage 2 Hypertension	1	1	0	0	low utilization	high utilization	low utilization		0	1	2	Hispanics	Controlled	exposed	unexposed	exposed	non-disease	non-diseased
Male	65+	69	Obese	Stage 2 Hypertension	0	1	1	0	0	0	1	1	1	1	3	5	1	0	1	0	1	1	1	1	1	0	0	0	0	0	Stage 2 Hypertension	1	1	0	0	low utilization	low utilization	low utilization		1	0	0	Black	Controlled	exposed	exposed	exposed	non-disease	non-diseased
Male	25-39	38	Obese	Stage 1 Hypertension	0	1	1	0	0	0	1	1	0	1	1	31	1	0	0	2	2	1	1	2	0	0	0	0	0	0	Stage 1 Hypertension	1	2	0	0	low utilization	high utilization	low utilization		0	1	3	Hispanics	Controlled	exposed	unexposed	exposed	non-disease	non-diseased
Female	25-39	33	Obese	Normal	0	1	6	0	1	0	1	1	0	1	2	62	0	0	1	2	3	1	1	2	0	0	0	0	0	1	Normal	1	0	1	1	low utilization	high utilization	low utilization		0	0	3	Other	Uncontrolled	exposed	unexposed	exposed	diseased	diseased
Female	65+	71	Overweight	Stage 2 Hypertension	0	1	1	0	0	0	1	0	1	1	7	21	0	0	3	1	2	3	0	1	1	0	0	0	0	0	Stage 2 Hypertension	1	1	0	0	high utilization	low utilization	low utilization		0	1	0	Hispanics	Controlled	unexposed	exposed	exposed	non-disease	non-diseased
Male	55-64	59	Overweight	Stage 2 Hypertension	0	1	1	0	0	0	1	1	1	1	1	0	1	0	0	0	2	1	1	0	1	0	0	0	0	0	Stage 2 Hypertension	1	1	0	0	low utilization	low utilization	low utilization		0	1	1	Hispanics	Controlled	exposed	exposed	exposed	non-disease	non-diseased
Female	55-64	59	Overweight	Stage 2 Hypertension	0	0	2	0	0	0	1	1	1	1	1	0	0	0	0	0	1	1	1	0	1	0	0	1	0	1	Stage 2 Hypertension	1	1	1	1	low utilization	low utilization	low utilization		1	0	1	Black	Uncontrolled	exposed	exposed	exposed	diseased	diseased
Male	55-64	58	Obese	Stage 2 Hypertension	0	0	3	0	0	0	1	1	0	1	1	33	1	0	0	2	0	1	1	2	0	0	0	0	0	1	Stage 2 Hypertension	1	1	1	1	low utilization	high utilization	low utilization		0	0	1	White	Uncontrolled	exposed	unexposed	exposed	diseased	diseased
Female	65+	76	Healthy Weight	Normal	0	1	2	0	1	0	1	0	0	0	20	193	0	0	3	3	0	3	0	3	0	1	0	0	0	0	Normal	1	0	0	0	high utilization	high utilization	low utilization		0	0	0	White	Controlled	unexposed	unexposed	exposed	non-disease	non-diseased
Female	65+	71	Obese	Stage 2 Hypertension	0	1	1	0	0	0	1	1	1	1	1	6	0	0	0	1	0	1	1	1	1	0	0	0	1	1	Stage 2 Hypertension	1	1	1	1	low utilization	low utilization	low utilization		0	0	0	White	Uncontrolled	exposed	exposed	exposed	diseased	diseased
Female	65+	65	Overweight	Stage 1 Hypertension	0	1	5	1	0	0	1	0	0	0	9	27	0	0	3	2	0	3	0	2	0	0	0	0	0	1	Stage 1 Hypertension	1	2	0	1	high utilization	high utilization	low utilization		0	0	0	White	Controlled	unexposed	unexposed	exposed	non-disease	diseased
Female	65+	69	Obese	Stage 1 Hypertension	0	1	2	0	0	0	1	1	1	1	1	12	0	0	0	1	1	1	1	1	1	1	0	0	0	0	Stage 1 Hypertension	1	2	0	0	low utilization	low utilization	low utilization		1	0	0	Black	Controlled	exposed	exposed	exposed	non-disease	non-diseased
Female	55-64	57	Obese	Stage 2 Hypertension	0	1	2	0	0	0	1	0	1	1	5	0	0	0	2	0	1	2	0	0	1	0	0	0	0	0	Stage 2 Hypertension	1	1	0	0	high utilization	low utilization	low utilization		1	0	1	Black	Controlled	unexposed	exposed	exposed	non-disease	non-diseased
Female	65+	87	Overweight	Stage 1 Hypertension	0	0	1	0	0	0	1	1	1	1	1	18	0	0	0	1	2	1	1	1	1	0	0	0	0	1	Stage 1 Hypertension	1	2	1	1	low utilization	low utilization	low utilization		0	1	0	Hispanics	Uncontrolled	exposed	exposed	exposed	diseased	diseased
Female	65+	78	Overweight	Elevated	0	1	2	0	0	0	1	1	1	1	1	0	0	0	0	0	1	1	1	0	1	1	0	0	0	0	Elevated	1	3	0	0	low utilization	low utilization	low utilization		1	0	0	Black	Controlled	exposed	exposed	exposed	non-disease	non-diseased
Female	65+	70	Obese	Stage 1 Hypertension	0	1	1	0	0	0	1	1	0	1	1	36	0	0	0	2	2	1	1	2	0	0	0	0	0	1	Stage 1 Hypertension	1	2	1	1	low utilization	high utilization	low utilization		0	1	0	Hispanics	Uncontrolled	exposed	unexposed	exposed	diseased	diseased
Male	55-64	60	Obese	Stage 1 Hypertension	0	0	1	0	0	0	1	1	1	1	1	7	1	0	0	1	1	1	1	1	1	0	0	0	0	1	Stage 1 Hypertension	1	2	1	1	low utilization	low utilization	low utilization		1	0	1	Black	Uncontrolled	exposed	exposed	exposed	diseased	diseased
Female	55-64	60	Healthy Weight	Stage 1 Hypertension	0	0	5	0	0	0	1	1	0	1	1	50	0	0	0	2	0	1	1	2	0	0	0	0	0	1	Stage 1 Hypertension	1	2	0	1	low utilization	high utilization	low utilization		0	0	1	White	Controlled	exposed	unexposed	exposed	non-disease	diseased
Female	55-64	59	Overweight	Stage 2 Hypertension	0	1	1	0	0	0	1	1	0	1	2	76	0	0	1	3	2	1	1	3	0	0	0	0	0	0	Stage 2 Hypertension	1	1	0	0	low utilization	high utilization	low utilization		0	1	1	Hispanics	Controlled	exposed	unexposed	exposed	non-disease	non-diseased
Female	65+	67	Healthy Weight	Stage 2 Hypertension	0	1	5	0	0	0	1	1	1	1	3	9	0	0	1	1	1	1	1	1	1	0	0	0	0	0	Stage 2 Hypertension	1	1	0	0	low utilization	low utilization	low utilization		1	0	0	Black	Controlled	exposed	exposed	exposed	non-disease	non-diseased
Male	25-39	39		NULL	0	0	1	1	0	0	1	0	0	0	10	56	1	0	3	2	2	3	0	2	0	0	0	0	0	1	NULL	1	4	1	1	high utilization	high utilization	low utilization		0	1	3	Hispanics	Uncontrolled	unexposed	unexposed	exposed	diseased	diseased
Female	55-64	63		Stage 2 Hypertension	0	0	2	0	0	0	1	1	0	1	1	26	0	0	0	2	2	1	1	2	0	0	0	0	0	0	Stage 2 Hypertension	1	1	0	0	low utilization	high utilization	low utilization		0	1	1	Hispanics	Controlled	exposed	unexposed	exposed	non-disease	non-diseased
Male	65+	72	Overweight	Stage 2 Hypertension	0	0	1	0	0	0	1	1	0	1	1	24	1	0	0	2	2	1	1	2	0	0	0	0	0	1	Stage 2 Hypertension	1	1	0	1	low utilization	high utilization	low utilization		0	1	0	Hispanics	Controlled	exposed	unexposed	exposed	non-disease	diseased
Female	40-54	50	Obese	Stage 2 Hypertension	0	1	2	0	0	0	1	1	1	1	1	10	0	0	0	1	2	1	1	1	1	0	0	0	0	0	Stage 2 Hypertension	1	1	0	0	low utilization	low utilization	low utilization		0	1	2	Hispanics	Controlled	exposed	exposed	exposed	non-disease	non-diseased
Female	40-54	54	Healthy Weight	Normal	0	0	5	0	0	0	1	1	1	1	1	0	0	0	0	0	3	1	1	0	1	0	0	0	0	1	Normal	1	0	1	1	low utilization	low utilization	low utilization		0	0	2	Other	Uncontrolled	exposed	exposed	exposed	diseased	diseased
Male	40-54	45	Obese	Stage 2 Hypertension	0	2	1	1	0	0	1	1	0	1	1	89	1	0	0	3	2	1	1	3	0	1	0	0	0	1	Stage 2 Hypertension	1	1	0	1	low utilization	high utilization	low utilization		0	1	2	Hispanics	Controlled	exposed	unexposed	exposed	non-disease	diseased
Male	65+	65	Obese	Stage 1 Hypertension	0	0	1	0	0	0	1	0	0	0	5	26	1	0	2	2	3	2	0	2	0	0	0	0	0	0	Stage 1 Hypertension	1	2	0	0	high utilization	high utilization	low utilization		0	0	0	Other	Controlled	unexposed	unexposed	exposed	non-disease	non-diseased
Female	55-64	62	Obese	Stage 2 Hypertension	0	1	2	0	0	0	1	1	1	1	1	0	0	0	0	0	1	1	1	0	1	0	0	0	0	1	Stage 2 Hypertension	1	1	0	1	low utilization	low utilization	low utilization		1	0	1	Black	Controlled	exposed	exposed	exposed	non-disease	diseased
Female	40-54	52	Healthy Weight	Stage 2 Hypertension	0	0	2	1	0	0	1	0	0	0	16	53	0	0	3	2	1	3	0	2	0	0	0	0	0	1	Stage 2 Hypertension	1	1	1	1	high utilization	high utilization	low utilization		1	0	2	Black	Uncontrolled	unexposed	unexposed	exposed	diseased	diseased
Male	65+	84	Healthy Weight	Stage 1 Hypertension	0	2	1	0	1	0	1	0	0	0	24	219	1	0	3	3	2	3	0	3	0	0	0	0	0	1	Stage 1 Hypertension	1	2	1	1	high utilization	high utilization	low utilization		0	1	0	Hispanics	Uncontrolled	unexposed	unexposed	exposed	diseased	diseased
Female	25-39	32	Obese	Stage 2 Hypertension	0	1	1	0	0	0	1	0	0	0	7	169	0	0	3	3	2	3	0	3	0	0	0	0	0	0	Stage 2 Hypertension	1	1	0	0	high utilization	high utilization	low utilization		0	1	3	Hispanics	Controlled	unexposed	unexposed	exposed	non-disease	non-diseased
Male	65+	65	Overweight	Stage 2 Hypertension	0	0	1	0	0	0	1	1	1	1	2	0	1	0	1	0	3	1	1	0	1	0	0	0	0	0	Stage 2 Hypertension	1	1	0	0	low utilization	low utilization	low utilization		0	0	0	Other	Controlled	exposed	exposed	exposed	non-disease	non-diseased
Male	25-39	37	Overweight	Stage 2 Hypertension	1	0	1	0	0	0	1	1	1	1	2	20	1	0	1	1	2	1	1	1	1	0	0	0	0	1	Stage 2 Hypertension	1	1	1	1	low utilization	low utilization	low utilization		0	1	3	Hispanics	Uncontrolled	exposed	exposed	exposed	diseased	diseased
Female	40-54	51	Obese	Stage 2 Hypertension	0	0	1	0	0	0	1	1	1	1	1	4	0	0	0	0	0	1	1	1	1	0	0	0	0	0	Stage 2 Hypertension	1	1	0	0	low utilization	low utilization	low utilization		0	0	2	White	Controlled	exposed	exposed	exposed	non-disease	non-diseased
Male	40-54	52	Overweight	Stage 1 Hypertension	0	2	1	0	0	0	1	1	1	1	1	13	1	0	0	1	2	1	1	1	1	0	0	0	0	1	Stage 1 Hypertension	1	2	1	1	low utilization	low utilization	low utilization		0	1	2	Hispanics	Uncontrolled	exposed	exposed	exposed	diseased	diseased
Male	55-64	62	Overweight	Stage 1 Hypertension	0	1	1	0	0	0	1	1	1	1	1	0	1	0	0	0	1	1	1	0	1	0	0	0	0	1	Stage 1 Hypertension	1	2	1	1	low utilization	low utilization	low utilization		1	0	1	Black	Uncontrolled	exposed	exposed	exposed	diseased	diseased
Male	65+	67	Obese	Stage 2 Hypertension	0	1	1	0	0	0	1	1	1	1	1	0	1	0	0	0	2	1	1	0	1	0	0	1	0	0	Stage 2 Hypertension	1	1	0	0	low utilization	low utilization	low utilization		0	1	0	Hispanics	Controlled	exposed	exposed	exposed	non-disease	non-diseased
Male	25-39	36	Obese	Stage 1 Hypertension	0	2	1	0	1	0	1	1	1	1	1	21	1	0	0	1	2	1	1	1	1	0	0	0	1	0	Stage 1 Hypertension	1	2	0	0	low utilization	low utilization	low utilization		0	1	3	Hispanics	Controlled	exposed	exposed	exposed	non-disease	non-diseased
Female	55-64	55	Overweight	Stage 2 Hypertension	0	1	2	0	0	0	1	1	1	1	2	0	0	0	1	0	2	1	1	0	1	0	0	0	0	0	Stage 2 Hypertension	1	1	0	0	low utilization	low utilization	low utilization		0	1	1	Hispanics	Controlled	exposed	exposed	exposed	non-disease	non-diseased
Male	40-54	47	Overweight	Stage 2 Hypertension	0	1	1	0	0	0	1	1	0	1	1	23	1	0	0	2	2	1	1	2	0	0	0	0	0	1	Stage 2 Hypertension	1	1	1	1	low utilization	high utilization	low utilization		0	1	2	Hispanics	Uncontrolled	exposed	unexposed	exposed	diseased	diseased
Male	65+	73	Overweight	Stage 1 Hypertension	0	1	1	1	0	0	1	0	0	0	8	56	1	0	3	2	0	3	0	2	0	0	0	0	0	0	Stage 1 Hypertension	1	2	0	0	high utilization	high utilization	low utilization		0	0	0	White	Controlled	unexposed	unexposed	exposed	non-disease	non-diseased
Male	40-54	54	Overweight	Stage 2 Hypertension	1	1	1	0	0	0	1	1	1	1	1	9	1	0	0	1	2	1	1	1	1	0	0	0	0	0	Stage 2 Hypertension	1	1	0	0	low utilization	low utilization	low utilization		0	1	2	Hispanics	Controlled	exposed	exposed	exposed	non-disease	non-diseased
Female	40-54	53	Overweight	Stage 2 Hypertension	0	0	2	0	0	0	1	0	0	0	11	80	0	0	3	3	1	3	0	3	0	0	0	0	0	1	Stage 2 Hypertension	1	1	0	1	high utilization	high utilization	low utilization		1	0	2	Black	Controlled	unexposed	unexposed	exposed	non-disease	diseased
Male	25-39	29	Obese	Stage 2 Hypertension	0	0	1	0	0	0	1	0	1	1	6	16	1	0	2	1	3	2	0	1	1	0	0	0	0	1	Stage 2 Hypertension	1	1	1	1	high utilization	low utilization	low utilization		0	0	3	Other	Uncontrolled	unexposed	exposed	exposed	diseased	diseased
Male	25-39	35		Stage 1 Hypertension	0	2	3	0	0	0	1	0	0	0	5	42	1	0	2	2	3	2	0	2	0	0	0	1	0	0	Stage 1 Hypertension	1	2	0	0	high utilization	high utilization	low utilization		0	0	3	Other	Controlled	unexposed	unexposed	exposed	non-disease	non-diseased
Male	25-39	33	Obese	Stage 2 Hypertension	0	1	1	0	0	0	1	1	1	1	1	3	1	0	0	0	2	1	1	1	1	0	0	0	0	1	Stage 2 Hypertension	1	1	0	1	low utilization	low utilization	low utilization		0	1	3	Hispanics	Controlled	exposed	exposed	exposed	non-disease	diseased
Female	40-54	45	Healthy Weight	Stage 2 Hypertension	0	0	1	0	0	0	1	1	1	1	3	1	0	0	1	0	2	1	1	1	1	0	0	0	0	0	Stage 2 Hypertension	1	1	0	0	low utilization	low utilization	low utilization		0	1	2	Hispanics	Controlled	exposed	exposed	exposed	non-disease	non-diseased
Female	65+	76	Obese	Stage 1 Hypertension	0	1	2	0	0	0	1	0	0	0	10	58	0	0	3	2	1	3	0	2	0	0	0	0	0	0	Stage 1 Hypertension	1	2	0	0	high utilization	high utilization	low utilization		1	0	0	Black	Controlled	unexposed	unexposed	exposed	non-disease	non-diseased
Female	40-54	44	Obese	Stage 1 Hypertension	0	1	2	0	0	0	1	1	0	1	2	52	0	0	1	2	1	1	1	2	0	0	0	0	0	0	Stage 1 Hypertension	1	2	0	0	low utilization	high utilization	low utilization		1	0	2	Black	Controlled	exposed	unexposed	exposed	non-disease	non-diseased
Female	55-64	55	Obese	Stage 2 Hypertension	0	1	2	0	0	0	1	0	0	0	10	37	0	0	3	2	2	3	0	2	0	0	0	0	0	0	Stage 2 Hypertension	1	1	0	0	high utilization	high utilization	low utilization		0	1	1	Hispanics	Controlled	unexposed	unexposed	exposed	non-disease	non-diseased
Female	65+	82	Healthy Weight	Stage 2 Hypertension	0	1	1	0	0	0	1	0	1	1	5	0	0	0	2	0	2	2	0	0	1	0	0	0	0	0	Stage 2 Hypertension	1	1	0	0	high utilization	low utilization	low utilization		0	1	0	Hispanics	Controlled	unexposed	exposed	exposed	non-disease	non-diseased
Female	65+	66	Obese	Normal	0	1	1	0	0	0	1	1	1	1	2	20	0	0	1	1	3	1	1	1	1	0	0	0	0	0	Normal	1	0	0	0	low utilization	low utilization	low utilization		0	0	0	Other	Controlled	exposed	exposed	exposed	non-disease	non-diseased
Male	25-39	36	Healthy Weight	Stage 1 Hypertension	1	2	1	0	0	0	1	1	1	1	3	7	1	0	1	1	0	1	1	1	1	0	0	0	0	1	Stage 1 Hypertension	1	2	1	1	low utilization	low utilization	low utilization		0	0	3	White	Uncontrolled	exposed	exposed	exposed	diseased	diseased
Male	40-54	43	Obese	Stage 1 Hypertension	0	1	1	0	0	0	1	1	1	1	2	11	1	0	1	1	2	1	1	1	1	0	0	0	0	1	Stage 1 Hypertension	1	2	1	1	low utilization	low utilization	low utilization		0	1	2	Hispanics	Uncontrolled	exposed	exposed	exposed	diseased	diseased
Female	65+	70	Healthy Weight	Stage 2 Hypertension	0	1	1	0	0	0	1	1	1	1	3	0	0	0	1	0	2	1	1	0	1	0	0	0	0	0	Stage 2 Hypertension	1	1	0	0	low utilization	low utilization	low utilization		0	1	0	Hispanics	Controlled	exposed	exposed	exposed	non-disease	non-diseased
Female	65+	81	Obese	Stage 2 Hypertension	0	1	1	0	0	0	1	1	1	1	2	0	0	0	1	0	2	1	1	0	1	0	0	0	0	0	Stage 2 Hypertension	1	1	0	0	low utilization	low utilization	low utilization		0	1	0	Hispanics	Controlled	exposed	exposed	exposed	non-disease	non-diseased
Female	40-54	42	Overweight	Stage 1 Hypertension	0	1	1	0	0	0	1	1	1	1	1	0	0	0	0	0	2	1	1	0	1	0	0	0	0	0	Stage 1 Hypertension	1	2	0	0	low utilization	low utilization	low utilization		0	1	2	Hispanics	Controlled	exposed	exposed	exposed	non-disease	non-diseased
Female	65+	76	Overweight	Stage 2 Hypertension	0	1	2	0	0	0	1	1	1	1	1	0	0	0	0	0	2	1	1	0	1	0	0	0	0	0	Stage 2 Hypertension	1	1	0	0	low utilization	low utilization	low utilization		0	1	0	Hispanics	Controlled	exposed	exposed	exposed	non-disease	non-diseased
Male	65+	78	Overweight	Stage 2 Hypertension	0	1	1	1	0	0	1	0	0	0	5	59	1	0	2	2	0	2	0	2	0	0	0	0	0	1	Stage 2 Hypertension	1	1	1	1	high utilization	high utilization	low utilization		0	0	0	White	Uncontrolled	unexposed	unexposed	exposed	diseased	diseased
Female	65+	80	Obese	Stage 2 Hypertension	0	1	2	0	0	0	1	0	1	1	8	3	0	0	3	0	1	3	0	1	1	1	0	0	0	0	Stage 2 Hypertension	1	1	0	0	high utilization	low utilization	low utilization		1	0	0	Black	Controlled	unexposed	exposed	exposed	non-disease	non-diseased
Male	65+	68	Healthy Weight	Stage 2 Hypertension	0	1	1	0	0	0	1	0	0	0	18	137	1	0	3	3	3	3	0	3	0	1	0	0	0	0	Stage 2 Hypertension	1	1	0	0	high utilization	high utilization	low utilization		0	0	0	Other	Controlled	unexposed	unexposed	exposed	non-disease	non-diseased
Female	55-64	63	Obese	Stage 1 Hypertension	0	1	2	0	0	0	1	0	0	0	9	127	0	0	3	3	2	3	0	3	0	0	0	0	0	0	Stage 1 Hypertension	1	2	0	0	high utilization	high utilization	low utilization		0	1	1	Hispanics	Controlled	unexposed	unexposed	exposed	non-disease	non-diseased
Male	55-64	55	Healthy Weight	Stage 2 Hypertension	0	0	1	0	0	0	1	1	0	1	2	55	1	0	1	2	2	1	1	2	0	0	0	0	0	1	Stage 2 Hypertension	1	1	0	1	low utilization	high utilization	low utilization		0	1	1	Hispanics	Controlled	exposed	unexposed	exposed	non-disease	diseased
Female	65+	75	Overweight	Stage 2 Hypertension	0	1	2	0	0	0	1	1	1	1	2	2	0	0	1	0	1	1	1	1	1	0	0	0	0	0	Stage 2 Hypertension	1	1	0	0	low utilization	low utilization	low utilization		1	0	0	Black	Controlled	exposed	exposed	exposed	non-disease	non-diseased
Male	40-54	54	Obese	Stage 2 Hypertension	1	2	2	0	0	0	1	0	1	1	5	13	1	0	2	1	2	2	0	1	1	1	0	0	0	0	Stage 2 Hypertension	1	1	0	0	high utilization	low utilization	low utilization		0	1	2	Hispanics	Controlled	unexposed	exposed	exposed	non-disease	non-diseased
Female	65+	67	Obese	Stage 1 Hypertension	0	1	2	0	0	0	1	1	1	1	1	1	0	0	0	0	1	1	1	1	1	0	0	0	0	1	Stage 1 Hypertension	1	2	0	1	low utilization	low utilization	low utilization		1	0	0	Black	Controlled	exposed	exposed	exposed	non-disease	diseased
Male	40-54	54	Obese	Stage 1 Hypertension	1	1	1	0	0	0	1	1	1	1	1	9	1	0	0	1	0	1	1	1	1	0	0	0	0	1	Stage 1 Hypertension	1	2	0	1	low utilization	low utilization	low utilization		0	0	2	White	Controlled	exposed	exposed	exposed	non-disease	diseased
Male	65+	67	Overweight	Stage 1 Hypertension	0	1	2	1	0	0	1	1	1	1	1	1	1	0	0	0	2	1	1	1	1	0	0	0	0	1	Stage 1 Hypertension	1	2	1	1	low utilization	low utilization	low utilization		0	1	0	Hispanics	Uncontrolled	exposed	exposed	exposed	diseased	diseased
Male	55-64	57	Overweight	Stage 1 Hypertension	0	0	2	0	1	0	1	1	0	1	1	60	1	0	0	2	3	1	1	2	0	0	0	0	0	1	Stage 1 Hypertension	1	2	0	1	low utilization	high utilization	low utilization		0	0	1	Other	Controlled	exposed	unexposed	exposed	non-disease	diseased
Female	40-54	50	Overweight	Stage 2 Hypertension	0	1	1	0	0	0	1	1	1	1	1	1	0	0	0	0	2	1	1	1	1	0	0	0	0	0	Stage 2 Hypertension	1	1	0	0	low utilization	low utilization	low utilization		0	1	2	Hispanics	Controlled	exposed	exposed	exposed	non-disease	non-diseased
Male	55-64	60	Obese	Stage 1 Hypertension	0	0	1	0	0	0	1	1	1	1	2	0	1	0	1	0	0	1	1	0	1	0	0	0	0	1	Stage 1 Hypertension	1	2	1	1	low utilization	low utilization	low utilization		0	0	1	White	Uncontrolled	exposed	exposed	exposed	diseased	diseased
Male	55-64	57	Healthy Weight	Stage 2 Hypertension	1	0	1	0	0	0	1	1	0	1	3	27	1	0	1	2	0	1	1	2	0	0	0	0	0	0	Stage 2 Hypertension	1	1	0	0	low utilization	high utilization	low utilization		0	0	1	White	Controlled	exposed	unexposed	exposed	non-disease	non-diseased
Male	40-54	43	Obese	Stage 2 Hypertension	0	1	1	0	0	0	1	0	0	0	6	95	1	0	2	3	2	2	0	3	0	0	0	0	0	1	Stage 2 Hypertension	1	1	0	1	high utilization	high utilization	low utilization		0	1	2	Hispanics	Controlled	unexposed	unexposed	exposed	non-disease	diseased
Female	65+	69	Overweight	Stage 2 Hypertension	0	1	2	0	0	0	1	0	0	0	10	85	0	0	3	3	2	3	0	3	0	0	0	0	0	0	Stage 2 Hypertension	1	1	0	0	high utilization	high utilization	low utilization		0	1	0	Hispanics	Controlled	unexposed	unexposed	exposed	non-disease	non-diseased
Female	55-64	55	Overweight	Stage 1 Hypertension	0	0	1	0	0	0	1	0	0	0	9	63	0	0	3	2	1	3	0	2	0	0	0	0	0	0	Stage 1 Hypertension	1	2	0	0	high utilization	high utilization	low utilization		1	0	1	Black	Controlled	unexposed	unexposed	exposed	non-disease	non-diseased
Male	65+	68	Obese	Stage 1 Hypertension	0	1	3	0	0	0	1	0	0	0	7	43	1	0	3	2	1	3	0	2	0	0	0	0	0	0	Stage 1 Hypertension	1	2	0	0	high utilization	high utilization	low utilization		1	0	0	Black	Controlled	unexposed	unexposed	exposed	non-disease	non-diseased
Male	40-54	52	Obese	Stage 2 Hypertension	0	0	1	1	0	0	1	0	0	0	62	88	1	0	3	3	1	3	0	3	0	0	0	0	0	0	Stage 2 Hypertension	1	1	0	0	high utilization	high utilization	low utilization		1	0	2	Black	Controlled	unexposed	unexposed	exposed	non-disease	non-diseased
Female	40-54	54	Overweight	Stage 2 Hypertension	0	1	1	1	0	0	1	0	0	0	8	121	0	0	3	3	1	3	0	3	0	0	0	0	0	0	Stage 2 Hypertension	1	1	0	0	high utilization	high utilization	low utilization		1	0	2	Black	Controlled	unexposed	unexposed	exposed	non-disease	non-diseased
Female	65+	75	Obese	Stage 1 Hypertension	0	1	1	0	0	0	1	1	1	1	1	0	0	0	0	0	2	1	1	0	1	1	0	0	0	0	Stage 1 Hypertension	1	2	0	0	low utilization	low utilization	low utilization		0	1	0	Hispanics	Controlled	exposed	exposed	exposed	non-disease	non-diseased
Female	65+	76	Healthy Weight	Stage 1 Hypertension	0	2	2	0	0	0	1	1	0	1	4	29	0	0	2	2	1	2	0	2	0	0	0	0	0	0	Stage 1 Hypertension	1	2	0	0	high utilization	high utilization	low utilization		1	0	0	Black	Controlled	unexposed	unexposed	exposed	non-disease	non-diseased
Female	40-54	40	Overweight	Elevated	0	1		1	0	0	1	1	1	1	2	20	0	0	1	1	2	1	1	1	1	0	0	0	0	1	Elevated	1	3	0	1	low utilization	low utilization	low utilization		0	1	2	Hispanics	Controlled	exposed	exposed	exposed	non-disease	diseased
Female	55-64	64	Healthy Weight	Stage 1 Hypertension	0	1	2	0	0	0	1	1	1	1	1	1	0	0	0	0	2	1	1	1	1	0	0	1	0	0	Stage 1 Hypertension	1	2	0	0	low utilization	low utilization	low utilization		0	1	1	Hispanics	Controlled	exposed	exposed	exposed	non-disease	non-diseased
Female	40-54	47	Obese	Stage 2 Hypertension	1	0	1	0	1	0	1	1	1	1	2	21	0	0	1	1	2	1	1	1	1	0	0	0	0	1	Stage 2 Hypertension	1	1	1	1	low utilization	low utilization	low utilization		0	1	2	Hispanics	Uncontrolled	exposed	exposed	exposed	diseased	diseased
Male	55-64	55		Stage 2 Hypertension	0	1	1	1	0	0	1	0	0	0	5	52	1	0	2	2	0	2	0	2	0	0	1	0	0	0	Stage 2 Hypertension	1	1	0	0	high utilization	high utilization	low utilization		0	0	1	White	Controlled	unexposed	unexposed	exposed	non-disease	non-diseased
Male	40-54	44	Healthy Weight	Stage 2 Hypertension	0	2	1	0	0	0	1	1	1	1	3	15	1	0	1	1	2	1	1	1	1	0	0	0	0	0	Stage 2 Hypertension	1	1	0	0	low utilization	low utilization	low utilization		0	1	2	Hispanics	Controlled	exposed	exposed	exposed	non-disease	non-diseased
Female	40-54	54	Obese	Stage 2 Hypertension	1	0	2	0	0	0	1	1	1	1	2	9	0	0	1	1	1	1	1	1	1	0	0	0	0	1	Stage 2 Hypertension	1	1	1	1	low utilization	low utilization	low utilization		1	0	2	Black	Uncontrolled	exposed	exposed	exposed	diseased	diseased
Female	55-64	64	Overweight	Stage 2 Hypertension	0	0	1	0	1	0	1	0	1	1	10	5	0	0	3	0	1	3	0	1	1	0	0	0	0	1	Stage 2 Hypertension	1	1	1	1	high utilization	low utilization	low utilization		1	0	1	Black	Uncontrolled	unexposed	exposed	exposed	diseased	diseased
Female	65+	78	Healthy Weight	Stage 1 Hypertension	0	1	5	0	0	0	1	0	0	0	18	60	0	0	3	2	0	3	0	2	0	0	0	0	0	0	Stage 1 Hypertension	1	2	0	0	high utilization	high utilization	low utilization		0	0	0	White	Controlled	unexposed	unexposed	exposed	non-disease	non-diseased
Male	40-54	46	Obese	Stage 2 Hypertension	0	0	2	0	0	0	1	1	1	1	3	0	1	0	1	0	1	1	1	0	1	0	0	0	0	1	Stage 2 Hypertension	1	1	1	1	low utilization	low utilization	low utilization		1	0	2	Black	Uncontrolled	exposed	exposed	exposed	diseased	diseased
Female	25-39	38	Obese	Stage 2 Hypertension	0	2	1	0	1	0	1	1	0	1	1	32	0	0	0	2	2	1	1	2	0	0	0	0	0	0	Stage 2 Hypertension	1	1	0	0	low utilization	high utilization	low utilization		0	1	3	Hispanics	Controlled	exposed	unexposed	exposed	non-disease	non-diseased
Female	25-39	25	Healthy Weight	Stage 2 Hypertension	0	1	2	0	0	0	1	1	1	1	1	17	0	0	0	1	1	1	1	1	1	0	0	0	0	1	Stage 2 Hypertension	1	1	0	1	low utilization	low utilization	low utilization		1	0	3	Black	Controlled	exposed	exposed	exposed	non-disease	diseased
Male	55-64	60	Overweight	Stage 2 Hypertension	1	1	1	0	0	0	1	1	1	1	1	10	1	0	0	1	2	1	1	1	1	0	0	0	0	0	Stage 2 Hypertension	1	1	0	0	low utilization	low utilization	low utilization		0	1	1	Hispanics	Controlled	exposed	exposed	exposed	non-disease	non-diseased
Female	55-64	61	Overweight	Stage 2 Hypertension	0	1	1	0	1	0	1	1	0	1	2	35	0	0	1	2	1	1	1	2	0	0	0	0	0	1	Stage 2 Hypertension	1	1	1	1	low utilization	high utilization	low utilization		1	0	1	Black	Uncontrolled	exposed	unexposed	exposed	diseased	diseased
Female	65+	75	Overweight	Stage 1 Hypertension	0	1	1	0	0	0	1	1	1	1	3	0	0	0	1	0	2	1	1	0	1	0	0	0	0	0	Stage 1 Hypertension	1	2	0	0	low utilization	low utilization	low utilization		0	1	0	Hispanics	Controlled	exposed	exposed	exposed	non-disease	non-diseased
Female	65+	66	Obese	Stage 2 Hypertension	0	1	2	0	0	0	1	1	1	1	1	1	0	0	0	0	2	1	1	1	1	0	0	0	0	0	Stage 2 Hypertension	1	1	0	0	low utilization	low utilization	low utilization		0	1	0	Hispanics	Controlled	exposed	exposed	exposed	non-disease	non-diseased
Male	65+	69	Obese	Stage 1 Hypertension	0	1	1	0	1	0	1	1	1	1	1	0	1	0	0	0	1	1	1	0	1	0	0	0	0	0	Stage 1 Hypertension	1	2	0	0	low utilization	low utilization	low utilization		1	0	0	Black	Controlled	exposed	exposed	exposed	non-disease	non-diseased
Female	40-54	49	Overweight	Stage 2 Hypertension	0	0	1	0	0	0	1	0	0	0	12	61	0	0	3	2	1	3	0	2	0	0	0	0	0	1	Stage 2 Hypertension	1	1	0	1	high utilization	high utilization	low utilization		1	0	2	Black	Controlled	unexposed	unexposed	exposed	non-disease	diseased
Male	40-54	53	Overweight	Elevated	0	1	1	0	0	0	1	1	1	1	4	15	1	0	2	1	2	2	0	1	1	0	0	0	0	0	Elevated	1	3	0	0	high utilization	low utilization	low utilization		0	1	2	Hispanics	Controlled	unexposed	exposed	exposed	non-disease	non-diseased
Male	25-39	31	Obese	Normal	0	1	1	1	0	0	1	0	0	0	8	84	1	0	3	3	2	3	0	3	0	0	0	0	0	0	Normal	1	0	0	0	high utilization	high utilization	low utilization		0	1	3	Hispanics	Controlled	unexposed	unexposed	exposed	non-disease	non-diseased
Female	55-64	63	Obese	Stage 1 Hypertension	0	0	5	0	0	0	1	0	0	0	8	41	0	0	3	2	0	3	0	2	0	1	0	0	0	0	Stage 1 Hypertension	1	2	0	0	high utilization	high utilization	low utilization		0	0	1	White	Controlled	unexposed	unexposed	exposed	non-disease	non-diseased
Female	65+	69	Healthy Weight	Stage 1 Hypertension	0	1	1	0	1	0	1	0	1	1	5	0	0	0	2	0	2	2	0	0	1	0	0	0	0	0	Stage 1 Hypertension	1	2	0	0	high utilization	low utilization	low utilization		0	1	0	Hispanics	Controlled	unexposed	exposed	exposed	non-disease	non-diseased
Male	25-39	38	Obese	Stage 1 Hypertension	1	1	1	0	0	0	1	1	1	1	1	0	1	0	0	0	3	1	1	0	1	0	0	0	0	1	Stage 1 Hypertension	1	2	1	1	low utilization	low utilization	low utilization		0	0	3	Other	Uncontrolled	exposed	exposed	exposed	diseased	diseased
Female	40-54	54	Overweight	Stage 1 Hypertension	0	1	2	0	0	0	1	1	1	1	1	21	0	0	0	1	2	1	1	1	1	0	0	0	0	0	Stage 1 Hypertension	1	2	0	0	low utilization	low utilization	low utilization		0	1	2	Hispanics	Controlled	exposed	exposed	exposed	non-disease	non-diseased
Female	65+	86	Overweight	Stage 2 Hypertension	0	1	1	0	0	0	1	1	1	1	3	0	0	0	1	0	2	1	1	0	1	0	0	0	0	0	Stage 2 Hypertension	1	1	0	0	low utilization	low utilization	low utilization		0	1	0	Hispanics	Controlled	exposed	exposed	exposed	non-disease	non-diseased
Female	65+	92	Overweight	Stage 1 Hypertension	0	1	0	0	0	0	1	1	0	1	2	36	0	0	1	2	3	1	1	2	0	0	0	0	0	1	Stage 1 Hypertension	1	2	1	1	low utilization	high utilization	low utilization		0	0	0	Other	Uncontrolled	exposed	unexposed	exposed	diseased	diseased
Male	65+	71	Obese	Stage 2 Hypertension	0	1	1	0	0	0	1	0	0	0	6	111	1	0	2	3	0	2	0	3	0	0	0	0	0	0	Stage 2 Hypertension	1	1	0	0	high utilization	high utilization	low utilization		0	0	0	White	Controlled	unexposed	unexposed	exposed	non-disease	non-diseased
Female	55-64	59	Overweight	Stage 2 Hypertension	0	1	1	0	1	0	1	1	1	1	1	4	0	0	0	0	2	1	1	1	1	0	1	0	0	0	Stage 2 Hypertension	1	1	0	0	low utilization	low utilization	low utilization		0	1	1	Hispanics	Controlled	exposed	exposed	exposed	non-disease	non-diseased
Female	40-54	43	Overweight	Stage 2 Hypertension	0	0	2	1	0	0	1	1	1	1	4	12	0	0	2	1	1	2	0	1	1	0	0	0	0	1	Stage 2 Hypertension	1	1	1	1	high utilization	low utilization	low utilization		1	0	2	Black	Uncontrolled	unexposed	exposed	exposed	diseased	diseased
Female	40-54	43	Obese	Stage 1 Hypertension	0	1	1	0	0	0	1	1	0	1	1	66	0	0	0	2	2	1	1	2	0	0	0	0	0	1	Stage 1 Hypertension	1	2	0	1	low utilization	high utilization	low utilization		0	1	2	Hispanics	Controlled	exposed	unexposed	exposed	non-disease	diseased
Female	40-54	49	Obese	Stage 1 Hypertension	0	0	1	0	0	0	1	1	0	1	4	37	0	0	2	2	1	2	0	2	0	0	0	0	0	0	Stage 1 Hypertension	1	2	0	0	high utilization	high utilization	low utilization		1	0	2	Black	Controlled	unexposed	unexposed	exposed	non-disease	non-diseased
Female	55-64	58	Healthy Weight	Stage 2 Hypertension	0	0	1	1	0	0	1	1	0	1	1	23	0	0	0	2	0	1	1	2	0	0	0	0	0	0	Stage 2 Hypertension	1	1	0	0	low utilization	high utilization	low utilization		0	0	1	White	Controlled	exposed	unexposed	exposed	non-disease	non-diseased
Male	65+	83	Overweight	Stage 2 Hypertension	0	1	1	1	0	0	1	1	0	1	3	33	1	0	1	2	0	1	1	2	0	0	0	0	0	0	Stage 2 Hypertension	1	1	0	0	low utilization	high utilization	low utilization		0	0	0	White	Controlled	exposed	unexposed	exposed	non-disease	non-diseased
Female	55-64	63	Obese	Stage 2 Hypertension	0	1	2	0	1	0	1	0	0	0	6	103	0	0	2	3	1	2	0	3	0	0	0	0	0	0	Stage 2 Hypertension	1	1	0	0	high utilization	high utilization	low utilization		1	0	1	Black	Controlled	unexposed	unexposed	exposed	non-disease	non-diseased
Male	25-39	39	Obese	Stage 1 Hypertension	0	0	1	0	1	0	1	1	0	1	2	136	1	0	1	3	2	1	1	3	0	0	0	0	0	0	Stage 1 Hypertension	1	2	0	0	low utilization	high utilization	low utilization		0	1	3	Hispanics	Controlled	exposed	unexposed	exposed	non-disease	non-diseased
Female	40-54	53	Obese	Stage 1 Hypertension	0	1	2	0	0	0	1	1	0	1	1	44	0	0	0	2	1	1	1	2	0	0	0	0	1	0	Stage 1 Hypertension	1	2	0	0	low utilization	high utilization	low utilization		1	0	2	Black	Controlled	exposed	unexposed	exposed	non-disease	non-diseased
Female	65+	93	Overweight	Stage 2 Hypertension	0	1	1	0	0	0	1	1	1	1	1	0	0	0	0	0	2	1	1	0	1	0	0	0	0	0	Stage 2 Hypertension	1	1	0	0	low utilization	low utilization	low utilization		0	1	0	Hispanics	Controlled	exposed	exposed	exposed	non-disease	non-diseased
Female	55-64	63	Overweight	Stage 1 Hypertension	0	0	5	1	0	0	1	1	1	1	1	8	0	0	0	1	1	1	1	1	1	0	0	0	0	1	Stage 1 Hypertension	1	2	1	1	low utilization	low utilization	low utilization		1	0	1	Black	Uncontrolled	exposed	exposed	exposed	diseased	diseased
Female	65+	78	Overweight	Stage 1 Hypertension	0	1	3	0	0	0	1	1	1	1	1	5	0	0	0	0	0	1	1	1	1	0	0	0	0	1	Stage 1 Hypertension	1	2	0	1	low utilization	low utilization	low utilization		0	0	0	White	Controlled	exposed	exposed	exposed	non-disease	diseased
Male	55-64	55	Healthy Weight	Stage 1 Hypertension	0	0	5	0	0	0	1	0	0	0	14	153	1	0	3	3	3	3	0	3	0	0	0	0	0	0	Stage 1 Hypertension	1	2	0	0	high utilization	high utilization	low utilization		0	0	1	Other	Controlled	unexposed	unexposed	exposed	non-disease	non-diseased
Female	65+	67	Overweight	Stage 1 Hypertension	0	1	1	0	0	0	1	1	1	1	1	0	0	0	0	0	2	1	1	0	1	0	0	0	0	1	Stage 1 Hypertension	1	2	0	1	low utilization	low utilization	low utilization		0	1	0	Hispanics	Controlled	exposed	exposed	exposed	non-disease	diseased
Female	40-54	45	Obese	Stage 2 Hypertension	0	1	1	0	0	0	1	1	1	1	2	7	0	0	1	1	1	1	1	1	1	0	0	0	0	1	Stage 2 Hypertension	1	1	0	1	low utilization	low utilization	low utilization		1	0	2	Black	Controlled	exposed	exposed	exposed	non-disease	diseased
Female	65+	71	Overweight	Stage 2 Hypertension	0	1	5	0	0	0	1	0	1	1	12	17	0	0	3	1	0	3	0	1	1	0	0	0	0	0	Stage 2 Hypertension	1	1	0	0	high utilization	low utilization	low utilization		0	0	0	White	Controlled	unexposed	exposed	exposed	non-disease	non-diseased
Male	40-54	50	Obese	Stage 1 Hypertension	0	0	3	0	0	0	1	1	1	1	2	22	1	0	1	1	1	1	1	1	1	0	0	0	1	0	Stage 1 Hypertension	1	2	0	0	low utilization	low utilization	low utilization		1	0	2	Black	Controlled	exposed	exposed	exposed	non-disease	non-diseased
Male	40-54	48	Overweight	Stage 2 Hypertension	0	1	1	0	0	0	1	1	1	1	1	0	1	0	0	0	2	1	1	0	1	0	0	1	0	1	Stage 2 Hypertension	1	1	1	1	low utilization	low utilization	low utilization		0	1	2	Hispanics	Uncontrolled	exposed	exposed	exposed	diseased	diseased
Female	65+	69	Obese	Stage 1 Hypertension	0	1	2	0	0	0	1	1	1	1	1	11	0	0	0	1	1	1	1	1	1	0	0	0	0	0	Stage 1 Hypertension	1	2	0	0	low utilization	low utilization	low utilization		1	0	0	Black	Controlled	exposed	exposed	exposed	non-disease	non-diseased
Female	25-39	36	Obese	Normal	0	0	1	0	0	0	1	0	0	0	53	137	0	0	3	3	1	3	0	3	0	0	0	0	0	0	Normal	1	0	0	0	high utilization	high utilization	low utilization		1	0	3	Black	Controlled	unexposed	unexposed	exposed	non-disease	non-diseased
Male	55-64	62	Healthy Weight	Stage 1 Hypertension	0	0	1	0	0	0	1	0	0	0	7	98	1	0	3	3	0	3	0	3	0	0	0	0	0	0	Stage 1 Hypertension	1	2	0	0	high utilization	high utilization	low utilization		0	0	1	White	Controlled	unexposed	unexposed	exposed	non-disease	non-diseased
Female	65+	75	Obese	Stage 2 Hypertension	0	1	1	0	0	0	1	1	1	1	1	0	0	0	0	0	2	1	1	0	1	0	0	1	0	1	Stage 2 Hypertension	1	1	0	1	low utilization	low utilization	low utilization		0	1	0	Hispanics	Controlled	exposed	exposed	exposed	non-disease	diseased
Male	55-64	63	Healthy Weight	Stage 1 Hypertension	0	1	1	0	0	0	1	1	1	1	2	16	1	0	1	1	1	1	1	1	1	0	0	0	0	0	Stage 1 Hypertension	1	2	0	0	low utilization	low utilization	low utilization		1	0	1	Black	Controlled	exposed	exposed	exposed	non-disease	non-diseased
Male	55-64	58	Overweight	Stage 2 Hypertension	0	0	1	0	1	0	1	1	1	1	1	19	1	0	0	1	1	1	1	1	1	0	0	0	0	1	Stage 2 Hypertension	1	1	1	1	low utilization	low utilization	low utilization		1	0	1	Black	Uncontrolled	exposed	exposed	exposed	diseased	diseased
Male	55-64	64	Obese	Stage 2 Hypertension	0	2	1	0	1	0	1	0	0	0	7	33	1	0	3	2	1	3	0	2	0	0	0	0	0	1	Stage 2 Hypertension	1	1	1	1	high utilization	high utilization	low utilization		1	0	1	Black	Uncontrolled	unexposed	unexposed	exposed	diseased	diseased
Female	65+	66	Healthy Weight	Stage 2 Hypertension	0	1	1	0	1	0	1	0	0	0	13	68	0	0	3	2	2	3	0	2	0	0	0	0	0	0	Stage 2 Hypertension	1	1	0	0	high utilization	high utilization	low utilization		0	1	0	Hispanics	Controlled	unexposed	unexposed	exposed	non-disease	non-diseased
Female	55-64	58	Overweight	Stage 2 Hypertension	0	1	1	0	0	0	1	0	1	1	6	8	0	0	2	1	1	2	0	1	1	0	0	0	0	0	Stage 2 Hypertension	1	1	0	0	high utilization	low utilization	low utilization		1	0	1	Black	Controlled	unexposed	exposed	exposed	non-disease	non-diseased
Male	55-64	56	Overweight	Stage 2 Hypertension	0	1	1	0	1	0	1	0	0	0	11	66	1	0	3	2	2	3	0	2	0	0	0	0	0	0	Stage 2 Hypertension	1	1	0	0	high utilization	high utilization	low utilization		0	1	1	Hispanics	Controlled	unexposed	unexposed	exposed	non-disease	non-diseased
Male	40-54	50	Obese	Stage 2 Hypertension	1	0	1	0	0	0	1	1	1	1	4	21	1	0	2	1	3	2	0	1	1	0	0	0	0	1	Stage 2 Hypertension	1	1	1	1	high utilization	low utilization	low utilization		0	0	2	Other	Uncontrolled	unexposed	exposed	exposed	diseased	diseased
Female	25-39	31	Overweight	Stage 1 Hypertension	0	0	1	0	0	0	1	1	0	1	2	42	0	0	1	2	3	1	1	2	0	0	0	0	0	1	Stage 1 Hypertension	1	2	0	1	low utilization	high utilization	low utilization		0	0	3	Other	Controlled	exposed	unexposed	exposed	non-disease	diseased
Female	65+	70	Obese	Stage 2 Hypertension	0	1	1	0	0	0	1	0	0	0	6	41	0	0	2	2	2	2	0	2	0	0	0	0	0	0	Stage 2 Hypertension	1	1	0	0	high utilization	high utilization	low utilization		0	1	0	Hispanics	Controlled	unexposed	unexposed	exposed	non-disease	non-diseased
Female	65+	72	Obese	Stage 2 Hypertension	0	1	1	0	1	0	1	1	1	1	1	0	0	0	0	0	2	1	1	0	1	0	0	0	0	1	Stage 2 Hypertension	1	1	0	1	low utilization	low utilization	low utilization		0	1	0	Hispanics	Controlled	exposed	exposed	exposed	non-disease	diseased
Female	55-64	55	Obese	Stage 1 Hypertension	0	0	1	0	0	0	1	0	1	1	8	8	0	0	3	1	1	3	0	1	1	0	0	0	0	1	Stage 1 Hypertension	1	2	0	1	high utilization	low utilization	low utilization		1	0	1	Black	Controlled	unexposed	exposed	exposed	non-disease	diseased
Female	65+	66	Overweight	Stage 2 Hypertension	0	0	1	0	0	0	1	1	0	1	3	30	0	0	1	2	0	1	1	2	0	0	0	0	0	0	Stage 2 Hypertension	1	1	0	0	low utilization	high utilization	low utilization		0	0	0	White	Controlled	exposed	unexposed	exposed	non-disease	non-diseased
Male	65+	69	Obese	Stage 1 Hypertension	0	1	1	0	0	0	1	1	1	1	1	0	1	0	0	0	2	1	1	0	1	0	0	0	1	1	Stage 1 Hypertension	1	2	1	1	low utilization	low utilization	low utilization		0	1	0	Hispanics	Uncontrolled	exposed	exposed	exposed	diseased	diseased
Female	40-54	44	Obese	Normal	0	2	1	0	0	0	1	1	1	1	1	0	0	0	0	0	2	1	1	0	1	0	0	0	0	0	Normal	1	0	0	0	low utilization	low utilization	low utilization		0	1	2	Hispanics	Controlled	exposed	exposed	exposed	non-disease	non-diseased
Male	65+	68	Obese	Stage 2 Hypertension	0	1	1	0	1	0	1	1	1	1	2	13	1	0	1	1	0	1	1	1	1	0	0	0	0	1	Stage 2 Hypertension	1	1	1	1	low utilization	low utilization	low utilization		0	0	0	White	Uncontrolled	exposed	exposed	exposed	diseased	diseased
Male	55-64	61	Obese	Stage 2 Hypertension	0	0	1	0	0	0	1	0	0	0	8	110	1	0	3	3	2	3	0	3	0	0	0	0	0	0	Stage 2 Hypertension	1	1	0	0	high utilization	high utilization	low utilization		0	1	1	Hispanics	Controlled	unexposed	unexposed	exposed	non-disease	non-diseased
Male	40-54	51	Obese	Stage 1 Hypertension	0	1	1	0	1	0	1	0	0	0	7	80	1	0	3	3	2	3	0	3	0	0	0	0	0	0	Stage 1 Hypertension	1	2	0	0	high utilization	high utilization	low utilization		0	1	2	Hispanics	Controlled	unexposed	unexposed	exposed	non-disease	non-diseased
Male	65+	72	Overweight	Normal	0	0	5	1	0	0	1	1	1	1	1	3	1	0	0	0	0	1	1	1	1	0	0	0	0	0	Normal	1	0	0	0	low utilization	low utilization	low utilization		0	0	0	White	Controlled	exposed	exposed	exposed	non-disease	non-diseased
Male	40-54	40	Obese	Stage 1 Hypertension	0	0	2	1	0	0	1	1	1	1	1	12	1	0	0	1	3	1	1	1	1	0	0	0	0	1	Stage 1 Hypertension	1	2	1	1	low utilization	low utilization	low utilization		0	0	2	Other	Uncontrolled	exposed	exposed	exposed	diseased	diseased
Female	65+	77	Overweight	Stage 2 Hypertension	0	1	1	0	0	0	1	0	0	0	5	23	0	0	2	2	0	2	0	2	0	0	0	0	0	0	Stage 2 Hypertension	1	1	0	0	high utilization	high utilization	low utilization		0	0	0	White	Controlled	unexposed	unexposed	exposed	non-disease	non-diseased
Male	55-64	64	Obese	Stage 1 Hypertension	0	1	1	0	0	0	1	1	1	1	1	0	1	0	0	0	2	1	1	0	1	0	0	0	0	0	Stage 1 Hypertension	1	2	0	0	low utilization	low utilization	low utilization		0	1	1	Hispanics	Controlled	exposed	exposed	exposed	non-disease	non-diseased
Female	40-54	46	Overweight	Stage 1 Hypertension	0	1	1	0	0	0	1	0	0	0	11	26	0	0	3	2	0	3	0	2	0	0	0	0	0	0	Stage 1 Hypertension	1	2	0	0	high utilization	high utilization	low utilization		0	0	2	White	Controlled	unexposed	unexposed	exposed	non-disease	non-diseased
Male	65+	78	Overweight	Stage 2 Hypertension	0	1	1	0	1	0	1	1	1	1	1	0	1	0	0	0	2	1	1	0	1	0	0	0	0	1	Stage 2 Hypertension	1	1	0	1	low utilization	low utilization	low utilization		0	1	0	Hispanics	Controlled	exposed	exposed	exposed	non-disease	diseased
Male	55-64	60	Overweight	Stage 2 Hypertension	0	1	2	0	0	0	1	1	0	1	1	42	1	0	0	2	2	1	1	2	0	0	0	0	0	0	Stage 2 Hypertension	1	1	0	0	low utilization	high utilization	low utilization		0	1	1	Hispanics	Controlled	exposed	unexposed	exposed	non-disease	non-diseased
Male	25-39	36	Obese	Stage 1 Hypertension	0	0	1	0	1	0	1	1	1	1	1	7	1	0	0	1	1	1	1	1	1	0	0	0	0	1	Stage 1 Hypertension	1	2	1	1	low utilization	low utilization	low utilization		1	0	3	Black	Uncontrolled	exposed	exposed	exposed	diseased	diseased
Male	40-54	43	Obese	Stage 2 Hypertension	0	1	2	0	0	0	1	1	1	1	4	5	1	0	2	0	1	2	0	1	1	0	0	0	0	1	Stage 2 Hypertension	1	1	1	1	high utilization	low utilization	low utilization		1	0	2	Black	Uncontrolled	unexposed	exposed	exposed	diseased	diseased
Male	55-64	57	Obese	Stage 2 Hypertension	0	0	3	0	0	0	1	1	1	1	1	1	1	0	0	0	0	1	1	1	1	0	0	0	0	1	Stage 2 Hypertension	1	1	1	1	low utilization	low utilization	low utilization		0	0	1	White	Uncontrolled	exposed	exposed	exposed	diseased	diseased
Male	65+	72	Healthy Weight	Stage 1 Hypertension	0	1	3	1	0	0	1	0	0	0	11	74	1	0	3	2	0	3	0	2	0	0	0	0	0	0	Stage 1 Hypertension	1	2	0	0	high utilization	high utilization	low utilization		0	0	0	White	Controlled	unexposed	unexposed	exposed	non-disease	non-diseased
Female	65+	66	Obese	Stage 1 Hypertension	1	1	1	0	0	0	1	0	1	1	21	0	0	0	3	0	1	3	0	0	1	0	0	0	0	0	Stage 1 Hypertension	1	2	0	0	high utilization	low utilization	low utilization		1	0	0	Black	Controlled	unexposed	exposed	exposed	non-disease	non-diseased
Female	40-54	52		Elevated	0	0	6	0	0	0	1	1	1	1	1	5	0	0	0	0	1	1	1	1	1	0	0	0	0	0	Elevated	1	3	0	0	low utilization	low utilization	low utilization		1	0	2	Black	Controlled	exposed	exposed	exposed	non-disease	non-diseased
Female	65+	81	Healthy Weight	Stage 2 Hypertension	0	1	1	0	0	0	1	0	0	0	7	134	0	0	3	3	0	3	0	3	0	0	0	0	0	0	Stage 2 Hypertension	1	1	0	0	high utilization	high utilization	low utilization		0	0	0	White	Controlled	unexposed	unexposed	exposed	non-disease	non-diseased
Male	65+	71	Obese	Stage 2 Hypertension	0	2	5	1	0	0	1	0	0	0	17	139	1	0	3	3	0	3	0	3	0	0	0	0	0	0	Stage 2 Hypertension	1	1	0	0	high utilization	high utilization	low utilization		0	0	0	White	Controlled	unexposed	unexposed	exposed	non-disease	non-diseased
Female	65+	66	Obese	Stage 2 Hypertension	0	1	1	0	0	0	1	1	1	1	1	6	0	0	0	1	2	1	1	1	1	0	0	0	0	1	Stage 2 Hypertension	1	1	0	1	low utilization	low utilization	low utilization		0	1	0	Hispanics	Controlled	exposed	exposed	exposed	non-disease	diseased
Male	40-54	45	Overweight	Stage 2 Hypertension	0	0	2	0	0	0	1	1	1	1	1	0	1	0	0	0	1	1	1	0	1	0	0	0	0	1	Stage 2 Hypertension	1	1	1	1	low utilization	low utilization	low utilization		1	0	2	Black	Uncontrolled	exposed	exposed	exposed	diseased	diseased
Male	65+	81	Obese	Stage 1 Hypertension	0	1	5	1	0	0	1	1	1	1	1	5	1	0	0	0	0	1	1	1	1	0	0	0	0	0	Stage 1 Hypertension	1	2	0	0	low utilization	low utilization	low utilization		0	0	0	White	Controlled	exposed	exposed	exposed	non-disease	non-diseased
Male	40-54	47	Overweight	Stage 1 Hypertension	0	0	1	0	0	0	1	0	0	0	5	72	1	0	2	2	0	2	0	2	0	0	0	0	0	1	Stage 1 Hypertension	1	2	1	1	high utilization	high utilization	low utilization		0	0	2	White	Uncontrolled	unexposed	unexposed	exposed	diseased	diseased
Male	65+	66	Obese	Stage 1 Hypertension	0	1	2	0	0	0	1	1	1	1	1	5	1	0	0	0	0	1	1	1	1	0	0	0	0	1	Stage 1 Hypertension	1	2	0	1	low utilization	low utilization	low utilization		0	0	0	White	Controlled	exposed	exposed	exposed	non-disease	diseased
Female	65+	68		Stage 2 Hypertension	0	2	5	0	0	0	1	1	1	1	1	3	0	0	0	0	3	1	1	1	1	0	0	0	0	1	Stage 2 Hypertension	1	1	0	1	low utilization	low utilization	low utilization		0	0	0	Other	Controlled	exposed	exposed	exposed	non-disease	diseased
Female	65+	71	Overweight	Stage 2 Hypertension	0	1	1	0	1	0	1	1	1	1	1	3	0	0	0	0	2	1	1	1	1	0	0	0	0	1	Stage 2 Hypertension	1	1	1	1	low utilization	low utilization	low utilization		0	1	0	Hispanics	Uncontrolled	exposed	exposed	exposed	diseased	diseased
Female	65+	75	Obese	Stage 1 Hypertension	0	1	1	0	0	0	1	1	1	1	1	19	0	0	0	1	3	1	1	1	1	0	0	0	0	0	Stage 1 Hypertension	1	2	0	0	low utilization	low utilization	low utilization		0	0	0	Other	Controlled	exposed	exposed	exposed	non-disease	non-diseased
Male	25-39	28	Overweight	Stage 1 Hypertension	0	0	1	0	0	0	1	1	0	1	1	35	1	0	0	2	0	1	1	2	0	0	0	0	0	1	Stage 1 Hypertension	1	2	1	1	low utilization	high utilization	low utilization		0	0	3	White	Uncontrolled	exposed	unexposed	exposed	diseased	diseased
Female	40-54	44	Obese	Stage 2 Hypertension	0	0	1	0	1	0	1	1	0	1	2	25	0	0	1	2	2	1	1	2	0	0	0	0	0	0	Stage 2 Hypertension	1	1	0	0	low utilization	high utilization	low utilization		0	1	2	Hispanics	Controlled	exposed	unexposed	exposed	non-disease	non-diseased
Female	55-64	64	Overweight	Stage 2 Hypertension	0	0	1	0	0	0	1	1	1	1	3	5	0	0	1	0	2	1	1	1	1	0	0	0	0	1	Stage 2 Hypertension	1	1	0	1	low utilization	low utilization	low utilization		0	1	1	Hispanics	Controlled	exposed	exposed	exposed	non-disease	diseased
Male	25-39	30	Overweight	Stage 2 Hypertension	0	0	1	0	0	0	1	1	0	1	2	23	1	0	1	2	0	1	1	2	0	0	0	0	0	0	Stage 2 Hypertension	1	1	0	0	low utilization	high utilization	low utilization		0	0	3	White	Controlled	exposed	unexposed	exposed	non-disease	non-diseased
Male	25-39	34	Obese	Stage 1 Hypertension	0	1	1	0	0	0	1	1	1	1	1	1	1	0	0	0	3	1	1	1	1	0	0	0	0	1	Stage 1 Hypertension	1	2	1	1	low utilization	low utilization	low utilization		0	0	3	Other	Uncontrolled	exposed	exposed	exposed	diseased	diseased
Female	25-39	36	Obese	Stage 2 Hypertension	0	0	2	0	0	0	1	0	0	0	5	40	0	0	2	2	1	2	0	2	0	0	0	0	0	1	Stage 2 Hypertension	1	1	0	1	high utilization	high utilization	low utilization		1	0	3	Black	Controlled	unexposed	unexposed	exposed	non-disease	diseased
Female	65+	92		NULL	0	1	1	0	0	0	1	0	1	1	6	14	0	0	2	1	0	2	0	1	1	0	0	0	0	0	NULL	1	4	0	0	high utilization	low utilization	low utilization		0	0	0	White	Controlled	unexposed	exposed	exposed	non-disease	non-diseased
Female	65+	86	Overweight	Stage 1 Hypertension	0	2	1	0	0	0	1	1	1	1	1	0	0	0	0	0	2	1	1	0	1	0	0	0	0	1	Stage 1 Hypertension	1	2	1	1	low utilization	low utilization	low utilization		0	1	0	Hispanics	Uncontrolled	exposed	exposed	exposed	diseased	diseased
Female	25-39	34	Overweight	Stage 2 Hypertension	0	0	1	0	1	0	1	0	0	0	13	74	0	0	3	2	3	3	0	2	0	0	0	0	0	0	Stage 2 Hypertension	1	1	0	0	high utilization	high utilization	low utilization		0	0	3	Other	Controlled	unexposed	unexposed	exposed	non-disease	non-diseased
Female	65+	79	Overweight	Stage 2 Hypertension	0	1	1	0	0	0	1	1	1	1	1	1	0	0	0	0	1	1	1	1	1	0	0	0	0	1	Stage 2 Hypertension	1	1	1	1	low utilization	low utilization	low utilization		1	0	0	Black	Uncontrolled	exposed	exposed	exposed	diseased	diseased
Male	65+	65	Healthy Weight	Normal	0	0	1	0	0	0	1	1	1	1	1	7	1	0	0	1	2	1	1	1	1	0	0	0	0	1	Normal	1	0	1	1	low utilization	low utilization	low utilization		0	1	0	Hispanics	Uncontrolled	exposed	exposed	exposed	diseased	diseased
Female	65+	85	Obese	Stage 2 Hypertension	0	1	1	0	0	0	1	1	1	1	1	0	0	0	0	0	1	1	1	0	1	0	0	0	0	1	Stage 2 Hypertension	1	1	1	1	low utilization	low utilization	low utilization		1	0	0	Black	Uncontrolled	exposed	exposed	exposed	diseased	diseased
Female	65+	66	Overweight	Stage 1 Hypertension	0	1	1	0	1	0	1	1	1	1	4	12	0	0	2	1	2	2	0	1	1	0	0	0	0	1	Stage 1 Hypertension	1	2	1	1	high utilization	low utilization	low utilization		0	1	0	Hispanics	Uncontrolled	unexposed	exposed	exposed	diseased	diseased
Female	55-64	62	Overweight	Stage 1 Hypertension	0	0	2	0	1	0	1	1	1	1	3	0	0	0	1	0	1	1	1	0	1	0	0	0	0	0	Stage 1 Hypertension	1	2	0	0	low utilization	low utilization	low utilization		1	0	1	Black	Controlled	exposed	exposed	exposed	non-disease	non-diseased
Female	65+	89	Healthy Weight	Stage 2 Hypertension	0	1	1	0	1	0	1	0	1	1	8	0	0	0	3	0	1	3	0	0	1	0	0	0	0	1	Stage 2 Hypertension	1	1	1	1	high utilization	low utilization	low utilization		1	0	0	Black	Uncontrolled	unexposed	exposed	exposed	diseased	diseased
Female	40-54	50		NULL	0	1	1	0	0	0	1	1	1	1	3	21	0	0	1	1	3	1	1	1	1	0	0	0	0	1	NULL	1	4	1	1	low utilization	low utilization	low utilization		0	0	2	Other	Uncontrolled	exposed	exposed	exposed	diseased	diseased
Male	40-54	53	Obese	Stage 2 Hypertension	0	0	8	0	0	0	1	0	0	0	11	95	1	0	3	3	3	3	0	3	0	0	0	0	0	1	Stage 2 Hypertension	1	1	1	1	high utilization	high utilization	low utilization		0	0	2	Other	Uncontrolled	unexposed	unexposed	exposed	diseased	diseased
Female	65+	66	Obese	Stage 1 Hypertension	0	1	1	0	0	0	1	1	0	1	4	34	0	0	2	2	1	2	0	2	0	0	0	0	0	0	Stage 1 Hypertension	1	2	0	0	high utilization	high utilization	low utilization		1	0	0	Black	Controlled	unexposed	unexposed	exposed	non-disease	non-diseased
Female	55-64	63	Obese	Stage 2 Hypertension	0	1	3	0	0	0	1	0	0	0	5	44	0	0	2	2	1	2	0	2	0	0	0	0	0	1	Stage 2 Hypertension	1	1	1	1	high utilization	high utilization	low utilization		1	0	1	Black	Uncontrolled	unexposed	unexposed	exposed	diseased	diseased
Female	40-54	44	Overweight	Stage 1 Hypertension	0	0	2	0	0	0	1	1	1	1	1	2	0	0	0	0	2	1	1	1	1	0	0	0	0	0	Stage 1 Hypertension	1	2	0	0	low utilization	low utilization	low utilization		0	1	2	Hispanics	Controlled	exposed	exposed	exposed	non-disease	non-diseased
Male	25-39	32	Overweight	Stage 1 Hypertension	0	1	1	0	1	0	1	1	1	1	3	20	1	0	1	1	0	1	1	1	1	0	0	0	0	1	Stage 1 Hypertension	1	2	1	1	low utilization	low utilization	low utilization		0	0	3	White	Uncontrolled	exposed	exposed	exposed	diseased	diseased
Male	40-54	47	Overweight	Stage 2 Hypertension	0	1	1	0	0	0	1	1	1	1	1	2	1	0	0	0	2	1	1	1	1	0	0	0	0	1	Stage 2 Hypertension	1	1	1	1	low utilization	low utilization	low utilization		0	1	2	Hispanics	Uncontrolled	exposed	exposed	exposed	diseased	diseased
Male	40-54	48	Obese	Stage 2 Hypertension	0	1	1	0	0	0	1	1	1	1	2	0	1	0	1	0	2	1	1	0	1	0	0	0	0	1	Stage 2 Hypertension	1	1	0	1	low utilization	low utilization	low utilization		0	1	2	Hispanics	Controlled	exposed	exposed	exposed	non-disease	diseased
Male	25-39	33	Obese	Stage 2 Hypertension	0	0	1	0	0	0	1	1	0	1	2	24	1	0	1	2	1	1	1	2	0	0	0	0	0	1	Stage 2 Hypertension	1	1	0	1	low utilization	high utilization	low utilization		1	0	3	Black	Controlled	exposed	unexposed	exposed	non-disease	diseased
Female	25-39	35	Overweight	Stage 1 Hypertension	0	0	2	0	0	0	1	1	0	1	1	31	0	0	0	2	1	1	1	2	0	0	0	0	0	0	Stage 1 Hypertension	1	2	0	0	low utilization	high utilization	low utilization		1	0	3	Black	Controlled	exposed	unexposed	exposed	non-disease	non-diseased
Male	55-64	64	Overweight	Stage 2 Hypertension	0	1	1	0	0	0	1	1	1	1	1	5	1	0	0	0	3	1	1	1	1	0	0	0	0	1	Stage 2 Hypertension	1	1	0	1	low utilization	low utilization	low utilization		0	0	1	Other	Controlled	exposed	exposed	exposed	non-disease	diseased
Female	65+	65	Healthy Weight	Stage 2 Hypertension	0	1	1	0	0	0	1	0	1	1	5	2	0	0	2	0	3	2	0	1	1	1	0	0	0	0	Stage 2 Hypertension	1	1	0	0	high utilization	low utilization	low utilization		0	0	0	Other	Controlled	unexposed	exposed	exposed	non-disease	non-diseased
Female	65+	69		Stage 1 Hypertension	0	2	5	1	0	0	1	0	0	0	20	107	0	0	3	3	0	3	0	3	0	0	0	0	1	0	Stage 1 Hypertension	1	2	0	0	high utilization	high utilization	low utilization		0	0	0	White	Controlled	unexposed	unexposed	exposed	non-disease	non-diseased
Female	65+	74	Healthy Weight	Stage 2 Hypertension	0	1	1	0	0	0	1	1	1	1	1	0	0	0	0	0	1	1	1	0	1	0	0	0	0	0	Stage 2 Hypertension	1	1	0	0	low utilization	low utilization	low utilization		1	0	0	Black	Controlled	exposed	exposed	exposed	non-disease	non-diseased
Female	55-64	56	Obese	Stage 2 Hypertension	0	2	1	0	0	0	1	1	1	1	1	12	0	0	0	1	1	1	1	1	1	0	0	0	0	0	Stage 2 Hypertension	1	1	0	0	low utilization	low utilization	low utilization		1	0	1	Black	Controlled	exposed	exposed	exposed	non-disease	non-diseased
Male	40-54	51	Obese	Stage 1 Hypertension	0	1	1	0	0	0	1	1	1	1	2	9	1	0	1	1	2	1	1	1	1	0	0	0	0	1	Stage 1 Hypertension	1	2	0	1	low utilization	low utilization	low utilization		0	1	2	Hispanics	Controlled	exposed	exposed	exposed	non-disease	diseased
Male	65+	82	Healthy Weight	Stage 2 Hypertension	0	1	1	0	0	0	1	1	1	1	4	20	1	0	2	1	2	2	0	1	1	0	0	0	0	0	Stage 2 Hypertension	1	1	0	0	high utilization	low utilization	low utilization		0	1	0	Hispanics	Controlled	unexposed	exposed	exposed	non-disease	non-diseased
Female	40-54	42	Obese	Stage 2 Hypertension	0	0	1	0	0	0	1	1	1	1	1	7	0	0	0	1	0	1	1	1	1	0	0	0	0	0	Stage 2 Hypertension	1	1	0	0	low utilization	low utilization	low utilization		0	0	2	White	Controlled	exposed	exposed	exposed	non-disease	non-diseased
Male	40-54	54	Overweight	Stage 1 Hypertension	0	1	1	0	0	0	1	1	0	1	3	24	1	0	1	2	3	1	1	2	0	0	0	0	0	1	Stage 1 Hypertension	1	2	1	1	low utilization	high utilization	low utilization		0	0	2	Other	Uncontrolled	exposed	unexposed	exposed	diseased	diseased
Female	65+	75	Overweight	Stage 2 Hypertension	0	1	1	0	0	0	1	1	1	1	1	1	0	0	0	0	1	1	1	1	1	0	0	0	0	0	Stage 2 Hypertension	1	1	0	0	low utilization	low utilization	low utilization		1	0	0	Black	Controlled	exposed	exposed	exposed	non-disease	non-diseased
Female	40-54	53	Overweight	Normal	0	0		0	0	0	1	1	1	1	1	0	0	0	0	0	2	1	1	0	1	0	0	0	0	0	Normal	1	0	0	0	low utilization	low utilization	low utilization		0	1	2	Hispanics	Controlled	exposed	exposed	exposed	non-disease	non-diseased
Male	65+	81		Normal	0	1	1	1	0	0	1	1	0	1	1	30	1	0	0	2	3	1	1	2	0	0	0	0	0	1	Normal	1	0	1	1	low utilization	high utilization	low utilization		0	0	0	Other	Uncontrolled	exposed	unexposed	exposed	diseased	diseased
Female	55-64	64	Obese	Stage 1 Hypertension	0	1	1	0	0	0	1	1	1	1	1	6	0	0	0	1	2	1	1	1	1	0	0	0	0	0	Stage 1 Hypertension	1	2	0	0	low utilization	low utilization	low utilization		0	1	1	Hispanics	Controlled	exposed	exposed	exposed	non-disease	non-diseased
Female	55-64	60	Healthy Weight	Stage 2 Hypertension	0	0	1	0	0	0	1	1	1	1	3	0	0	0	1	0	0	1	1	0	1	0	0	0	0	0	Stage 2 Hypertension	1	1	0	0	low utilization	low utilization	low utilization		0	0	1	White	Controlled	exposed	exposed	exposed	non-disease	non-diseased
Male	65+	66	Obese	Stage 1 Hypertension	0	1	1	0	0	0	1	1	0	1	1	42	1	0	0	2	0	1	1	2	0	0	0	0	0	1	Stage 1 Hypertension	1	2	0	1	low utilization	high utilization	low utilization		0	0	0	White	Controlled	exposed	unexposed	exposed	non-disease	diseased
Female	25-39	38	Obese	Stage 1 Hypertension	0	1	1	0	0	0	1	1	1	1	2	0	0	0	1	0	2	1	1	0	1	0	0	0	0	0	Stage 1 Hypertension	1	2	0	0	low utilization	low utilization	low utilization		0	1	3	Hispanics	Controlled	exposed	exposed	exposed	non-disease	non-diseased
Female	25-39	35	Obese	Stage 2 Hypertension	0	1	2	0	0	0	1	0	0	0	19	107	0	0	3	3	1	3	0	3	0	0	0	0	0	0	Stage 2 Hypertension	1	1	0	0	high utilization	high utilization	low utilization		1	0	3	Black	Controlled	unexposed	unexposed	exposed	non-disease	non-diseased
Female	65+	78	Obese	Stage 2 Hypertension	0	1	1	0	0	0	1	0	0	0	7	126	0	0	3	3	2	3	0	3	0	0	0	0	0	0	Stage 2 Hypertension	1	1	0	0	high utilization	high utilization	low utilization		0	1	0	Hispanics	Controlled	unexposed	unexposed	exposed	non-disease	non-diseased
Female	40-54	49	Obese	Stage 2 Hypertension	0	0	1	0	0	0	1	0	1	1	6	14	0	0	2	1	1	2	0	1	1	0	0	0	0	0	Stage 2 Hypertension	1	1	0	0	high utilization	low utilization	low utilization		1	0	2	Black	Controlled	unexposed	exposed	exposed	non-disease	non-diseased
Female	65+	66	Obese	Stage 1 Hypertension	0	1	1	0	0	0	1	1	0	1	1	33	0	0	0	2	0	1	1	2	0	0	0	0	0	0	Stage 1 Hypertension	1	2	0	0	low utilization	high utilization	low utilization		0	0	0	White	Controlled	exposed	unexposed	exposed	non-disease	non-diseased
Female	55-64	62	Obese	Stage 2 Hypertension	1	1	1	0	0	0	1	1	1	1	3	0	0	0	1	0	1	1	1	0	1	0	0	0	0	0	Stage 2 Hypertension	1	1	0	0	low utilization	low utilization	low utilization		1	0	1	Black	Controlled	exposed	exposed	exposed	non-disease	non-diseased
Female	25-39	39	Obese	Stage 1 Hypertension	0	0	1	0	0	0	1	1	0	1	1	65	0	0	0	2	2	1	1	2	0	0	0	0	0	0	Stage 1 Hypertension	1	2	0	0	low utilization	high utilization	low utilization		0	1	3	Hispanics	Controlled	exposed	unexposed	exposed	non-disease	non-diseased
Male	65+	74	Overweight	Stage 1 Hypertension	0	1	2	0	0	0	1	1	1	1	1	16	1	0	0	1	2	1	1	1	1	0	0	0	0	0	Stage 1 Hypertension	1	2	0	0	low utilization	low utilization	low utilization		0	1	0	Hispanics	Controlled	exposed	exposed	exposed	non-disease	non-diseased
Female	55-64	55	Obese	Stage 1 Hypertension	0	0	1	0	0	0	1	0	0	0	6	29	0	0	2	2	3	2	0	2	0	0	0	0	0	0	Stage 1 Hypertension	1	2	0	0	high utilization	high utilization	low utilization		0	0	1	Other	Controlled	unexposed	unexposed	exposed	non-disease	non-diseased
Male	25-39	33		Stage 2 Hypertension	0	1	1	0	0	0	1	0	1	1	9	17	1	0	3	1	2	3	0	1	1	0	0	0	0	1	Stage 2 Hypertension	1	1	0	1	high utilization	low utilization	low utilization		0	1	3	Hispanics	Controlled	unexposed	exposed	exposed	non-disease	diseased
Female	40-54	45	Obese	Stage 1 Hypertension	0	0	4	0	0	0	1	1	1	1	1	20	0	0	0	1	0	1	1	1	1	0	0	0	0	1	Stage 1 Hypertension	1	2	1	1	low utilization	low utilization	low utilization		0	0	2	White	Uncontrolled	exposed	exposed	exposed	diseased	diseased
Female	40-54	52	Overweight	Stage 2 Hypertension	0	1	2	0	0	0	1	0	0	0	14	44	0	0	3	2	1	3	0	2	0	0	0	0	0	0	Stage 2 Hypertension	1	1	0	0	high utilization	high utilization	low utilization		1	0	2	Black	Controlled	unexposed	unexposed	exposed	non-disease	non-diseased
Female	55-64	63	Obese	Elevated	1	2	1	0	0	0	1	1	1	1	2	1	0	0	1	0	2	1	1	1	1	0	0	0	0	0	Elevated	1	3	0	0	low utilization	low utilization	low utilization		0	1	1	Hispanics	Controlled	exposed	exposed	exposed	non-disease	non-diseased
Male	40-54	43	Overweight	Stage 1 Hypertension	0	0	1	0	1	0	1	1	1	1	1	1	1	0	0	0	2	1	1	1	1	0	0	0	0	1	Stage 1 Hypertension	1	2	1	1	low utilization	low utilization	low utilization		0	1	2	Hispanics	Uncontrolled	exposed	exposed	exposed	diseased	diseased
Female	65+	85	Obese	Stage 2 Hypertension	0	1	1	0	0	0	1	1	1	1	1	0	0	0	0	0	2	1	1	0	1	0	0	0	0	0	Stage 2 Hypertension	1	1	0	0	low utilization	low utilization	low utilization		0	1	0	Hispanics	Controlled	exposed	exposed	exposed	non-disease	non-diseased
Male	40-54	53	Obese	Stage 2 Hypertension	0	1	2	0	1	0	1	1	1	1	1	0	1	0	0	0	0	1	1	0	1	0	0	0	0	1	Stage 2 Hypertension	1	1	1	1	low utilization	low utilization	low utilization		0	0	2	White	Uncontrolled	exposed	exposed	exposed	diseased	diseased
Female	65+	73	Obese	Stage 2 Hypertension	0	1	2	0	0	0	1	1	1	1	1	7	0	0	0	1	1	1	1	1	1	0	0	0	0	1	Stage 2 Hypertension	1	1	0	1	low utilization	low utilization	low utilization		1	0	0	Black	Controlled	exposed	exposed	exposed	non-disease	diseased
Male	25-39	35	Overweight	Stage 2 Hypertension	0	2	1	1	0	0	1	1	0	1	1	33	1	0	0	2	2	1	1	2	0	0	0	0	0	0	Stage 2 Hypertension	1	1	0	0	low utilization	high utilization	low utilization		0	1	3	Hispanics	Controlled	exposed	unexposed	exposed	non-disease	non-diseased
Male	55-64	61	Overweight	Stage 2 Hypertension	0	1	1	0	0	0	1	1	1	1	1	0	1	0	0	0	2	1	1	0	1	0	0	0	0	0	Stage 2 Hypertension	1	1	0	0	low utilization	low utilization	low utilization		0	1	1	Hispanics	Controlled	exposed	exposed	exposed	non-disease	non-diseased
Male	65+	72	Overweight	Stage 2 Hypertension	0	0	5	1	0	0	1	1	1	1	1	3	1	0	0	0	3	1	1	1	1	0	0	0	0	0	Stage 2 Hypertension	1	1	0	0	low utilization	low utilization	low utilization		0	0	0	Other	Controlled	exposed	exposed	exposed	non-disease	non-diseased
Female	65+	86	Obese	Stage 1 Hypertension	0	2	2	0	0	0	1	1	1	1	2	0	0	0	1	0	1	1	1	0	1	0	1	0	0	1	Stage 1 Hypertension	1	2	1	1	low utilization	low utilization	low utilization		1	0	0	Black	Uncontrolled	exposed	exposed	exposed	diseased	diseased
Female	40-54	48	Obese	Stage 2 Hypertension	0	1	2	0	0	0	1	1	0	1	4	62	0	0	2	2	2	2	0	2	0	0	0	0	0	0	Stage 2 Hypertension	1	1	0	0	high utilization	high utilization	low utilization		0	1	2	Hispanics	Controlled	unexposed	unexposed	exposed	non-disease	non-diseased
Female	25-39	25	Obese	Stage 1 Hypertension	0	0	3	0	0	0	1	1	1	1	1	11	0	0	0	1	1	1	1	1	1	0	0	0	0	1	Stage 1 Hypertension	1	2	0	1	low utilization	low utilization	low utilization		1	0	3	Black	Controlled	exposed	exposed	exposed	non-disease	diseased
Female	65+	71		Stage 2 Hypertension	0	0	1	1	0	0	1	0	0	0	22	87	0	0	3	3	0	3	0	3	0	0	0	0	0	1	Stage 2 Hypertension	1	1	1	1	high utilization	high utilization	low utilization		0	0	0	White	Uncontrolled	unexposed	unexposed	exposed	diseased	diseased
Male	40-54	52	Overweight	Stage 2 Hypertension	0	1	1	0	0	0	1	1	0	1	1	36	1	0	0	2	2	1	1	2	0	0	0	0	0	1	Stage 2 Hypertension	1	1	1	1	low utilization	high utilization	low utilization		0	1	2	Hispanics	Uncontrolled	exposed	unexposed	exposed	diseased	diseased
Male	40-54	46	Obese	Elevated	0	1	1	0	0	0	1	1	1	1	1	0	1	0	0	0	2	1	1	0	1	0	0	0	0	1	Elevated	1	3	1	1	low utilization	low utilization	low utilization		0	1	2	Hispanics	Uncontrolled	exposed	exposed	exposed	diseased	diseased
Female	40-54	44	Obese	Stage 1 Hypertension	0	0	2	0	0	0	1	0	1	1	7	10	0	0	3	1	1	3	0	1	1	0	0	0	0	0	Stage 1 Hypertension	1	2	0	0	high utilization	low utilization	low utilization		1	0	2	Black	Controlled	unexposed	exposed	exposed	non-disease	non-diseased
Male	25-39	35	Overweight	Stage 2 Hypertension	0	0	2	1	0	0	1	1	1	1	3	8	1	0	1	1	1	1	1	1	1	0	0	0	0	1	Stage 2 Hypertension	1	1	1	1	low utilization	low utilization	low utilization		1	0	3	Black	Uncontrolled	exposed	exposed	exposed	diseased	diseased
Male	55-64	64	Healthy Weight	Stage 1 Hypertension	0	0	1	0	0	0	1	0	0	0	10	40	1	0	3	2	0	3	0	2	0	0	0	0	0	0	Stage 1 Hypertension	1	2	0	0	high utilization	high utilization	low utilization		0	0	1	White	Controlled	unexposed	unexposed	exposed	non-disease	non-diseased
Male	65+	83	Overweight	Stage 2 Hypertension	0	1	1	0	0	0	1	1	1	1	2	0	1	0	1	0	0	1	1	0	1	0	0	0	0	0	Stage 2 Hypertension	1	1	0	0	low utilization	low utilization	low utilization		0	0	0	White	Controlled	exposed	exposed	exposed	non-disease	non-diseased
Male	65+	79	Overweight	Stage 2 Hypertension	0	1	5	0	0	0	1	1	1	1	1	0	1	0	0	0	3	1	1	0	1	0	0	1	0	0	Stage 2 Hypertension	1	1	0	0	low utilization	low utilization	low utilization		0	0	0	Other	Controlled	exposed	exposed	exposed	non-disease	non-diseased
Male	65+	67	Obese	Normal	0	1	1	1	0	0	1	1	0	1	2	76	1	0	1	3	3	1	1	3	0	0	0	0	0	0	Normal	1	0	0	0	low utilization	high utilization	low utilization		0	0	0	Other	Controlled	exposed	unexposed	exposed	non-disease	non-diseased
Male	40-54	53	Overweight	Stage 1 Hypertension	0	2	1	0	0	0	1	1	1	1	1	0	1	0	0	0	2	1	1	0	1	0	0	0	0	0	Stage 1 Hypertension	1	2	0	0	low utilization	low utilization	low utilization		0	1	2	Hispanics	Controlled	exposed	exposed	exposed	non-disease	non-diseased
Male	25-39	25	Obese	Stage 1 Hypertension	0	1	1	0	0	0	1	1	1	1	4	20	1	0	2	1	2	2	0	1	1	1	0	0	0	1	Stage 1 Hypertension	1	2	0	1	high utilization	low utilization	low utilization		0	1	3	Hispanics	Controlled	unexposed	exposed	exposed	non-disease	diseased
Male	40-54	41	Overweight	Stage 2 Hypertension	1	1	2	0	0	0	1	0	0	0	9	26	1	0	3	2	2	3	0	2	0	0	0	0	0	0	Stage 2 Hypertension	1	1	0	0	high utilization	high utilization	low utilization		0	1	2	Hispanics	Controlled	unexposed	unexposed	exposed	non-disease	non-diseased
Female	65+	71	Obese	Stage 2 Hypertension	0	1	1	0	0	0	1	0	0	0	5	54	0	0	2	2	2	2	0	2	0	0	0	0	1	0	Stage 2 Hypertension	1	1	0	0	high utilization	high utilization	low utilization		0	1	0	Hispanics	Controlled	unexposed	unexposed	exposed	non-disease	non-diseased
Female	65+	70	Overweight	Normal	0	1	5	0	0	0	1	1	1	1	3	17	0	0	1	1	0	1	1	1	1	0	0	0	0	0	Normal	1	0	0	0	low utilization	low utilization	low utilization		0	0	0	White	Controlled	exposed	exposed	exposed	non-disease	non-diseased
Female	25-39	35	Obese	Stage 2 Hypertension	0	2	1	0	0	0	1	1	0	1	1	28	0	0	0	2	2	1	1	2	0	0	0	0	0	1	Stage 2 Hypertension	1	1	1	1	low utilization	high utilization	low utilization		0	1	3	Hispanics	Uncontrolled	exposed	unexposed	exposed	diseased	diseased
Female	40-54	41	Overweight	Stage 2 Hypertension	0	1	1	0	0	0	1	0	0	0	9	67	0	0	3	2	1	3	0	2	0	0	0	0	0	0	Stage 2 Hypertension	1	1	0	0	high utilization	high utilization	low utilization		1	0	2	Black	Controlled	unexposed	unexposed	exposed	non-disease	non-diseased
Female	40-54	54	Overweight	Stage 2 Hypertension	0	1	1	0	1	0	1	0	0	0	5	34	0	0	2	2	1	2	0	2	0	0	0	0	0	1	Stage 2 Hypertension	1	1	0	1	high utilization	high utilization	low utilization		1	0	2	Black	Controlled	unexposed	unexposed	exposed	non-disease	diseased
Male	65+	65	Overweight	Stage 2 Hypertension	0	0	2	0	0	0	1	1	0	1	2	36	1	0	1	2	1	1	1	2	0	0	0	0	0	0	Stage 2 Hypertension	1	1	0	0	low utilization	high utilization	low utilization		1	0	0	Black	Controlled	exposed	unexposed	exposed	non-disease	non-diseased
Male	55-64	58	Overweight	Stage 2 Hypertension	0	0	1	0	0	0	1	0	0	0	6	83	1	0	2	3	2	2	0	3	0	0	0	0	0	0	Stage 2 Hypertension	1	1	0	0	high utilization	high utilization	low utilization		0	1	1	Hispanics	Controlled	unexposed	unexposed	exposed	non-disease	non-diseased
Female	55-64	61		Stage 2 Hypertension	0	2	5	0	0	0	1	0	0	0	9	48	0	0	3	2	3	3	0	2	0	0	0	0	0	0	Stage 2 Hypertension	1	1	0	0	high utilization	high utilization	low utilization		0	0	1	Other	Controlled	unexposed	unexposed	exposed	non-disease	non-diseased
Female	55-64	62	Overweight	Stage 2 Hypertension	0	1	1	0	1	0	1	1	0	1	1	57	0	0	0	2	2	1	1	2	0	0	0	0	0	1	Stage 2 Hypertension	1	1	0	1	low utilization	high utilization	low utilization		0	1	1	Hispanics	Controlled	exposed	unexposed	exposed	non-disease	diseased
Male	25-39	39	Obese	Stage 2 Hypertension	0	0	1	0	0	0	1	1	1	1	1	0	1	0	0	0	2	1	1	0	1	0	0	0	0	1	Stage 2 Hypertension	1	1	0	1	low utilization	low utilization	low utilization		0	1	3	Hispanics	Controlled	exposed	exposed	exposed	non-disease	diseased
Female	55-64	57	Overweight	Stage 1 Hypertension	0	1	2	0	0	0	1	0	1	1	11	19	0	0	3	1	1	3	0	1	1	0	0	0	0	0	Stage 1 Hypertension	1	2	0	0	high utilization	low utilization	low utilization		1	0	1	Black	Controlled	unexposed	exposed	exposed	non-disease	non-diseased
Female	65+	89	Healthy Weight	Stage 1 Hypertension	0	1	1	0	0	0	1	1	0	1	1	29	0	0	0	2	3	1	1	2	0	0	0	0	0	1	Stage 1 Hypertension	1	2	0	1	low utilization	high utilization	low utilization		0	0	0	Other	Controlled	exposed	unexposed	exposed	non-disease	diseased
Male	65+	74	Overweight	Stage 2 Hypertension	0	1	1	0	0	0	1	1	0	1	4	32	1	0	2	2	0	2	0	2	0	0	0	0	0	0	Stage 2 Hypertension	1	1	0	0	high utilization	high utilization	low utilization		0	0	0	White	Controlled	unexposed	unexposed	exposed	non-disease	non-diseased
Female	55-64	60	Obese	Stage 2 Hypertension	0	0	2	1	0	0	1	1	0	1	1	38	0	0	0	2	1	1	1	2	0	0	0	0	0	0	Stage 2 Hypertension	1	1	0	0	low utilization	high utilization	low utilization		1	0	1	Black	Controlled	exposed	unexposed	exposed	non-disease	non-diseased
Male	65+	72	Obese	Stage 2 Hypertension	0	1	2	0	0	0	1	1	1	1	1	0	1	0	0	0	2	1	1	0	1	0	0	0	0	1	Stage 2 Hypertension	1	1	1	1	low utilization	low utilization	low utilization		0	1	0	Hispanics	Uncontrolled	exposed	exposed	exposed	diseased	diseased
Male	55-64	57	Underweight	Stage 2 Hypertension	1	1	2	0	0	0	1	0	0	0	11	40	1	0	3	2	1	3	0	2	0	0	0	0	0	0	Stage 2 Hypertension	1	1	0	0	high utilization	high utilization	low utilization		1	0	1	Black	Controlled	unexposed	unexposed	exposed	non-disease	non-diseased
Female	55-64	61	Healthy Weight	Stage 1 Hypertension	0	0	2	0	0	0	1	0	0	0	11	70	0	0	3	2	0	3	0	2	0	0	0	0	0	0	Stage 1 Hypertension	1	2	0	0	high utilization	high utilization	low utilization		0	0	1	White	Controlled	unexposed	unexposed	exposed	non-disease	non-diseased
Female	55-64	61	Obese	Stage 2 Hypertension	0	1	2	0	0	0	1	1	1	1	1	0	0	0	0	0	1	1	1	0	1	0	0	0	0	1	Stage 2 Hypertension	1	1	0	1	low utilization	low utilization	low utilization		1	0	1	Black	Controlled	exposed	exposed	exposed	non-disease	diseased
Female	40-54	54	Overweight	Stage 1 Hypertension	0	1	1	0	0	0	1	0	1	1	5	15	0	0	2	1	2	2	0	1	1	0	0	0	0	0	Stage 1 Hypertension	1	2	0	0	high utilization	low utilization	low utilization		0	1	2	Hispanics	Controlled	unexposed	exposed	exposed	non-disease	non-diseased
Male	65+	83	Obese	Stage 2 Hypertension	0	1	1	0	0	0	1	1	1	1	1	0	1	0	0	0	1	1	1	0	1	0	0	0	0	1	Stage 2 Hypertension	1	1	1	1	low utilization	low utilization	low utilization		1	0	0	Black	Uncontrolled	exposed	exposed	exposed	diseased	diseased
Female	40-54	45	Obese	Stage 2 Hypertension	0	0	2	1	0	0	1	0	0	0	23	105	0	0	3	3	3	3	0	3	0	0	0	0	0	1	Stage 2 Hypertension	1	1	0	1	high utilization	high utilization	low utilization		0	0	2	Other	Controlled	unexposed	unexposed	exposed	non-disease	diseased
Male	55-64	57	Obese	Stage 2 Hypertension	0	0	1	1	0	0	1	1	1	1	1	14	1	0	0	1	3	1	1	1	1	0	0	0	0	1	Stage 2 Hypertension	1	1	0	1	low utilization	low utilization	low utilization		0	0	1	Other	Controlled	exposed	exposed	exposed	non-disease	diseased
Female	40-54	44	Obese	Stage 2 Hypertension	0	2	1	0	0	0	1	1	1	1	1	3	0	0	0	0	2	1	1	1	1	0	0	0	0	0	Stage 2 Hypertension	1	1	0	0	low utilization	low utilization	low utilization		0	1	2	Hispanics	Controlled	exposed	exposed	exposed	non-disease	non-diseased
Female	40-54	46	Healthy Weight	Stage 1 Hypertension	0	2	1	0	0	0	1	1	0	1	2	51	0	0	1	2	2	1	1	2	0	0	0	0	0	0	Stage 1 Hypertension	1	2	0	0	low utilization	high utilization	low utilization		0	1	2	Hispanics	Controlled	exposed	unexposed	exposed	non-disease	non-diseased
Female	65+	84	Overweight	Stage 2 Hypertension	0	1	1	0	1	0	1	1	1	1	2	0	0	0	1	0	2	1	1	0	1	0	0	0	0	0	Stage 2 Hypertension	1	1	0	0	low utilization	low utilization	low utilization		0	1	0	Hispanics	Controlled	exposed	exposed	exposed	non-disease	non-diseased
Female	55-64	55	Overweight	Stage 1 Hypertension	0	0	1	0	0	0	1	1	0	1	4	39	0	0	2	2	2	2	0	2	0	0	0	0	0	1	Stage 1 Hypertension	1	2	0	1	high utilization	high utilization	low utilization		0	1	1	Hispanics	Controlled	unexposed	unexposed	exposed	non-disease	diseased
Male	40-54	40	Obese	Stage 2 Hypertension	0	1	2	0	0	0	1	1	1	1	1	1	1	0	0	0	1	1	1	1	1	0	0	0	0	1	Stage 2 Hypertension	1	1	0	1	low utilization	low utilization	low utilization		1	0	2	Black	Controlled	exposed	exposed	exposed	non-disease	diseased
Female	65+	65	Healthy Weight	Stage 2 Hypertension	1	1	2	0	1	0	1	1	1	1	1	1	0	0	0	0	3	1	1	1	1	0	0	0	0	0	Stage 2 Hypertension	1	1	0	0	low utilization	low utilization	low utilization		0	0	0	Other	Controlled	exposed	exposed	exposed	non-disease	non-diseased
Male	55-64	62		Stage 2 Hypertension	0	2	5	0	0	0	1	1	1	1	4	7	1	0	2	1	0	2	0	1	1	0	0	0	0	1	Stage 2 Hypertension	1	1	1	1	high utilization	low utilization	low utilization		0	0	1	White	Uncontrolled	unexposed	exposed	exposed	diseased	diseased
Male	65+	85	Healthy Weight	Stage 1 Hypertension	0	1	3	0	0	0	1	0	0	0	6	75	1	0	2	2	1	2	0	2	0	0	0	0	0	0	Stage 1 Hypertension	1	2	0	0	high utilization	high utilization	low utilization		1	0	0	Black	Controlled	unexposed	unexposed	exposed	non-disease	non-diseased
Female	65+	84	Overweight	Stage 2 Hypertension	0	1	1	0	0	0	1	1	1	1	1	0	0	0	0	0	2	1	1	0	1	0	0	0	0	1	Stage 2 Hypertension	1	1	0	1	low utilization	low utilization	low utilization		0	1	0	Hispanics	Controlled	exposed	exposed	exposed	non-disease	diseased
Female	65+	68	Overweight	Stage 1 Hypertension	0	1	1	1	0	0	1	1	1	1	1	1	0	0	0	0	2	1	1	1	1	0	0	0	0	0	Stage 1 Hypertension	1	2	0	0	low utilization	low utilization	low utilization		0	1	0	Hispanics	Controlled	exposed	exposed	exposed	non-disease	non-diseased
Female	65+	75	Healthy Weight	Normal	0	1	5	0	1	0	1	0	0	0	8	54	0	0	3	2	0	3	0	2	0	0	0	0	0	0	Normal	1	0	0	0	high utilization	high utilization	low utilization		0	0	0	White	Controlled	unexposed	unexposed	exposed	non-disease	non-diseased
Male	65+	65	Healthy Weight	Stage 2 Hypertension	0	1	1	0	0	0	1	1	1	1	1	0	1	0	0	0	2	1	1	0	1	0	0	0	0	1	Stage 2 Hypertension	1	1	1	1	low utilization	low utilization	low utilization		0	1	0	Hispanics	Uncontrolled	exposed	exposed	exposed	diseased	diseased
Female	65+	74	Overweight	Stage 1 Hypertension	0	1	1	0	0	0	1	1	1	1	1	0	0	0	0	0	2	1	1	0	1	0	0	0	0	0	Stage 1 Hypertension	1	2	0	0	low utilization	low utilization	low utilization		0	1	0	Hispanics	Controlled	exposed	exposed	exposed	non-disease	non-diseased
Male	65+	71	Obese	Stage 1 Hypertension	0	1	1	0	0	0	1	1	1	1	1	0	1	0	0	0	3	1	1	0	1	0	0	0	0	1	Stage 1 Hypertension	1	2	0	1	low utilization	low utilization	low utilization		0	0	0	Other	Controlled	exposed	exposed	exposed	non-disease	diseased
Female	55-64	57	Obese	Stage 1 Hypertension	1	0	1	0	0	0	1	1	1	1	4	20	0	0	2	1	0	2	0	1	1	0	0	0	0	1	Stage 1 Hypertension	1	2	0	1	high utilization	low utilization	low utilization		0	0	1	White	Controlled	unexposed	exposed	exposed	non-disease	diseased
Male	65+	65	Obese	Stage 2 Hypertension	0	1	2	0	0	0	1	1	0	1	2	33	1	0	1	2	3	1	1	2	0	0	0	0	0	0	Stage 2 Hypertension	1	1	0	0	low utilization	high utilization	low utilization		0	0	0	Other	Controlled	exposed	unexposed	exposed	non-disease	non-diseased
Male	65+	67	Healthy Weight	Stage 2 Hypertension	0	1	1	0	0	0	1	0	0	0	6	50	1	0	2	2	1	2	0	2	0	0	1	0	0	0	Stage 2 Hypertension	1	1	0	0	high utilization	high utilization	low utilization		1	0	0	Black	Controlled	unexposed	unexposed	exposed	non-disease	non-diseased
Female	25-39	36	Obese	Stage 2 Hypertension	0	2	2	1	0	0	1	1	1	1	3	15	0	0	1	1	1	1	1	1	1	0	0	0	0	1	Stage 2 Hypertension	1	1	0	1	low utilization	low utilization	low utilization		1	0	3	Black	Controlled	exposed	exposed	exposed	non-disease	diseased
Female	55-64	59	Obese	Stage 2 Hypertension	0	1	2	0	0	0	1	1	1	1	2	7	0	0	1	1	2	1	1	1	1	0	0	0	0	0	Stage 2 Hypertension	1	1	0	0	low utilization	low utilization	low utilization		0	1	1	Hispanics	Controlled	exposed	exposed	exposed	non-disease	non-diseased
Female	65+	86	Overweight	Stage 2 Hypertension	0	1	2	0	0	0	1	0	1	1	5	5	0	0	2	0	1	2	0	1	1	0	0	0	0	0	Stage 2 Hypertension	1	1	0	0	high utilization	low utilization	low utilization		1	0	0	Black	Controlled	unexposed	exposed	exposed	non-disease	non-diseased
Female	65+	75	Obese	Stage 1 Hypertension	1	1	1	0	0	0	1	1	1	1	2	0	0	0	1	0	2	1	1	0	1	1	0	0	0	0	Stage 1 Hypertension	1	2	0	0	low utilization	low utilization	low utilization		0	1	0	Hispanics	Controlled	exposed	exposed	exposed	non-disease	non-diseased
Female	55-64	60	Overweight	Stage 1 Hypertension	0	2	2	0	0	0	1	0	0	0	7	70	0	0	3	2	1	3	0	2	0	0	0	0	0	1	Stage 1 Hypertension	1	2	0	1	high utilization	high utilization	low utilization		1	0	1	Black	Controlled	unexposed	unexposed	exposed	non-disease	diseased
Male	40-54	54	Obese	Stage 2 Hypertension	0	0	1	0	0	0	1	0	0	0	5	113	1	0	2	3	0	2	0	3	0	0	0	0	0	1	Stage 2 Hypertension	1	1	0	1	high utilization	high utilization	low utilization		0	0	2	White	Controlled	unexposed	unexposed	exposed	non-disease	diseased
Female	65+	69	Obese	Stage 1 Hypertension	0	1	1	0	0	0	1	1	0	1	2	27	0	0	1	2	1	1	1	2	0	1	0	0	0	1	Stage 1 Hypertension	1	2	0	1	low utilization	high utilization	low utilization		1	0	0	Black	Controlled	exposed	unexposed	exposed	non-disease	diseased
Male	65+	93	Overweight	Stage 1 Hypertension	0	1	1	0	0	0	1	1	0	1	4	23	1	0	2	2	2	2	0	2	0	0	0	0	0	0	Stage 1 Hypertension	1	2	0	0	high utilization	high utilization	low utilization		0	1	0	Hispanics	Controlled	unexposed	unexposed	exposed	non-disease	non-diseased
Female	65+	66	Healthy Weight	Stage 2 Hypertension	0	1	1	0	1	0	1	1	1	1	1	0	0	0	0	0	2	1	1	0	1	0	0	0	0	1	Stage 2 Hypertension	1	1	0	1	low utilization	low utilization	low utilization		0	1	0	Hispanics	Controlled	exposed	exposed	exposed	non-disease	diseased
Male	40-54	50	Overweight	Stage 2 Hypertension	0	1	2	0	0	0	1	1	1	1	1	5	1	0	0	0	2	1	1	1	1	0	0	0	0	1	Stage 2 Hypertension	1	1	1	1	low utilization	low utilization	low utilization		0	1	2	Hispanics	Uncontrolled	exposed	exposed	exposed	diseased	diseased
Male	40-54	44	Obese	Stage 2 Hypertension	0	0	1	0	0	0	1	1	0	1	2	47	1	0	1	2	3	1	1	2	0	0	0	0	0	1	Stage 2 Hypertension	1	1	1	1	low utilization	high utilization	low utilization		0	0	2	Other	Uncontrolled	exposed	unexposed	exposed	diseased	diseased
Female	65+	69	Obese	Stage 1 Hypertension	0	1	1	0	0	0	1	0	0	0	14	139	0	0	3	3	2	3	0	3	0	0	0	0	0	0	Stage 1 Hypertension	1	2	0	0	high utilization	high utilization	low utilization		0	1	0	Hispanics	Controlled	unexposed	unexposed	exposed	non-disease	non-diseased
Female	65+	66	Overweight	Stage 1 Hypertension	0	1	1	0	0	0	1	1	0	1	1	48	0	0	0	2	2	1	1	2	0	0	0	0	0	1	Stage 1 Hypertension	1	2	1	1	low utilization	high utilization	low utilization		0	1	0	Hispanics	Uncontrolled	exposed	unexposed	exposed	diseased	diseased
Male	55-64	55	Obese	Stage 2 Hypertension	0	1	2	0	1	0	1	1	1	1	1	0	1	0	0	0	1	1	1	0	1	0	0	0	0	1	Stage 2 Hypertension	1	1	1	1	low utilization	low utilization	low utilization		1	0	1	Black	Uncontrolled	exposed	exposed	exposed	diseased	diseased
Female	65+	67	Healthy Weight	Stage 2 Hypertension	0	0	2	0	0	0	1	1	0	1	1	59	0	0	0	2	1	1	1	2	0	1	0	0	0	0	Stage 2 Hypertension	1	1	0	0	low utilization	high utilization	low utilization		1	0	0	Black	Controlled	exposed	unexposed	exposed	non-disease	non-diseased
Male	55-64	58	Obese	Stage 2 Hypertension	1	1	1	1	0	0	1	1	1	1	1	0	1	0	0	0	2	1	1	0	1	0	0	0	0	0	Stage 2 Hypertension	1	1	0	0	low utilization	low utilization	low utilization		0	1	1	Hispanics	Controlled	exposed	exposed	exposed	non-disease	non-diseased
Male	40-54	41	Obese	Stage 2 Hypertension	0	0	1	0	0	0	1	0	0	0	10	148	1	0	3	3	1	3	0	3	0	0	0	0	0	1	Stage 2 Hypertension	1	1	1	1	high utilization	high utilization	low utilization		1	0	2	Black	Uncontrolled	unexposed	unexposed	exposed	diseased	diseased
Female	65+	66	Obese	Stage 1 Hypertension	0	1	2	0	0	0	1	1	1	1	3	2	0	0	1	0	1	1	1	1	1	0	0	0	0	0	Stage 1 Hypertension	1	2	0	0	low utilization	low utilization	low utilization		1	0	0	Black	Controlled	exposed	exposed	exposed	non-disease	non-diseased
Female	55-64	61	Overweight	Stage 2 Hypertension	0	0	5	0	1	0	1	0	0	0	15	68	0	0	3	2	0	3	0	2	0	0	0	0	0	1	Stage 2 Hypertension	1	1	1	1	high utilization	high utilization	low utilization		0	0	1	White	Uncontrolled	unexposed	unexposed	exposed	diseased	diseased
Female	40-54	45	Obese	Stage 2 Hypertension	0	0	2	0	0	0	1	1	0	1	3	57	0	0	1	2	1	1	1	2	0	0	0	0	0	0	Stage 2 Hypertension	1	1	0	0	low utilization	high utilization	low utilization		1	0	2	Black	Controlled	exposed	unexposed	exposed	non-disease	non-diseased
Female	65+	77	Overweight	Stage 2 Hypertension	0	1	1	0	1	0	1	0	1	1	5	20	0	0	2	1	2	2	0	1	1	0	0	0	0	1	Stage 2 Hypertension	1	1	1	1	high utilization	low utilization	low utilization		0	1	0	Hispanics	Uncontrolled	unexposed	exposed	exposed	diseased	diseased
Female	55-64	62	Obese	Stage 1 Hypertension	0	1	2	0	0	0	1	0	0	0	5	37	0	0	2	2	2	2	0	2	0	0	0	0	0	0	Stage 1 Hypertension	1	2	0	0	high utilization	high utilization	low utilization		0	1	1	Hispanics	Controlled	unexposed	unexposed	exposed	non-disease	non-diseased
Male	40-54	54	Obese	Stage 1 Hypertension	1	1	1	0	0	0	1	1	0	1	2	24	1	0	1	2	2	1	1	2	0	0	0	0	0	1	Stage 1 Hypertension	1	2	0	1	low utilization	high utilization	low utilization		0	1	2	Hispanics	Controlled	exposed	unexposed	exposed	non-disease	diseased
Male	65+	71	Overweight	Stage 2 Hypertension	1	1	5	1	0	0	1	1	1	1	1	14	1	0	0	1	0	1	1	1	1	0	0	0	0	0	Stage 2 Hypertension	1	1	0	0	low utilization	low utilization	low utilization		0	0	0	White	Controlled	exposed	exposed	exposed	non-disease	non-diseased
Male	65+	66	Overweight	Stage 1 Hypertension	0	1	1	0	0	0	1	1	1	1	1	0	1	0	0	0	2	1	1	0	1	0	0	0	0	0	Stage 1 Hypertension	1	2	0	0	low utilization	low utilization	low utilization		0	1	0	Hispanics	Controlled	exposed	exposed	exposed	non-disease	non-diseased
Male	40-54	40	Obese	Stage 2 Hypertension	0	0	2	0	0	0	1	1	0	1	4	39	1	0	2	2	1	2	0	2	0	0	0	0	0	1	Stage 2 Hypertension	1	1	0	1	high utilization	high utilization	low utilization		1	0	2	Black	Controlled	unexposed	unexposed	exposed	non-disease	diseased
Female	65+	67	Overweight	Stage 1 Hypertension	0	1	2	0	0	0	1	1	1	1	1	1	0	0	0	0	2	1	1	1	1	0	0	0	0	0	Stage 1 Hypertension	1	2	0	0	low utilization	low utilization	low utilization		0	1	0	Hispanics	Controlled	exposed	exposed	exposed	non-disease	non-diseased
Male	65+	69	Overweight	Elevated	0	1	1	1	0	0	1	1	1	1	1	0	1	0	0	0	2	1	1	0	1	0	0	0	0	1	Elevated	1	3	1	1	low utilization	low utilization	low utilization		0	1	0	Hispanics	Uncontrolled	exposed	exposed	exposed	diseased	diseased
Female	40-54	53	Obese	Stage 1 Hypertension	0	0	1	0	1	0	1	1	1	1	2	6	0	0	1	1	2	1	1	1	1	0	0	0	0	1	Stage 1 Hypertension	1	2	1	1	low utilization	low utilization	low utilization		0	1	2	Hispanics	Uncontrolled	exposed	exposed	exposed	diseased	diseased
Male	55-64	62	Obese	Stage 1 Hypertension	0	0	1	0	0	0	1	0	0	0	12	44	1	0	3	2	2	3	0	2	0	0	0	0	0	0	Stage 1 Hypertension	1	2	0	0	high utilization	high utilization	low utilization		0	1	1	Hispanics	Controlled	unexposed	unexposed	exposed	non-disease	non-diseased
Male	25-39	31	Overweight	Stage 1 Hypertension	0	1	1	0	0	0	1	1	0	1	1	60	1	0	0	2	2	1	1	2	0	0	0	0	0	0	Stage 1 Hypertension	1	2	0	0	low utilization	high utilization	low utilization		0	1	3	Hispanics	Controlled	exposed	unexposed	exposed	non-disease	non-diseased
Male	65+	75	Overweight	Stage 1 Hypertension	0	1	1	0	0	0	1	0	1	1	6	11	1	0	2	1	0	2	0	1	1	0	0	0	0	1	Stage 1 Hypertension	1	2	1	1	high utilization	low utilization	low utilization		0	0	0	White	Uncontrolled	unexposed	exposed	exposed	diseased	diseased
Male	65+	85	Overweight	Stage 1 Hypertension	1	1	0	1	0	0	1	0	0	0	9	41	1	0	3	2	0	3	0	2	0	0	0	0	0	0	Stage 1 Hypertension	1	2	0	0	high utilization	high utilization	low utilization		0	0	0	White	Controlled	unexposed	unexposed	exposed	non-disease	non-diseased
Male	40-54	45	Obese	Stage 2 Hypertension	0	0	2	0	0	0	1	0	0	0	7	55	1	0	3	2	1	3	0	2	0	0	0	0	0	1	Stage 2 Hypertension	1	1	1	1	high utilization	high utilization	low utilization		1	0	2	Black	Uncontrolled	unexposed	unexposed	exposed	diseased	diseased
Female	65+	68	Obese	Stage 1 Hypertension	0	1	1	0	0	0	1	1	1	1	1	4	0	0	0	0	1	1	1	1	1	0	0	0	1	1	Stage 1 Hypertension	1	2	0	1	low utilization	low utilization	low utilization		1	0	0	Black	Controlled	exposed	exposed	exposed	non-disease	diseased
Female	55-64	59	Obese	Stage 2 Hypertension	0	0	2	0	0	0	1	1	1	1	1	2	0	0	0	0	1	1	1	1	1	0	0	0	0	0	Stage 2 Hypertension	1	1	0	0	low utilization	low utilization	low utilization		1	0	1	Black	Controlled	exposed	exposed	exposed	non-disease	non-diseased
Male	55-64	58	Healthy Weight	Stage 1 Hypertension	0	0	1	0	0	0	1	0	0	0	16	305	1	0	3	3	3	3	0	3	0	0	0	0	0	0	Stage 1 Hypertension	1	2	0	0	high utilization	high utilization	low utilization		0	0	1	Other	Controlled	unexposed	unexposed	exposed	non-disease	non-diseased
Male	65+	72	Obese	Elevated	0	0	1	1	0	0	1	1	1	1	2	14	1	0	1	1	0	1	1	1	1	0	1	0	0	0	Elevated	1	3	0	0	low utilization	low utilization	low utilization		0	0	0	White	Controlled	exposed	exposed	exposed	non-disease	non-diseased
Male	25-39	36	Obese	Stage 1 Hypertension	0	1	1	0	0	0	1	1	1	1	1	0	1	0	0	0	2	1	1	0	1	0	0	0	0	0	Stage 1 Hypertension	1	2	0	0	low utilization	low utilization	low utilization		0	1	3	Hispanics	Controlled	exposed	exposed	exposed	non-disease	non-diseased
Female	65+	65	Obese	Stage 2 Hypertension	0	1	1	0	0	0	1	0	0	0	14	60	0	0	3	2	2	3	0	2	0	1	0	0	0	0	Stage 2 Hypertension	1	1	0	0	high utilization	high utilization	low utilization		0	1	0	Hispanics	Controlled	unexposed	unexposed	exposed	non-disease	non-diseased
Female	40-54	45	Obese	Stage 1 Hypertension	0	0	1	0	0	0	1	0	1	1	6	14	0	0	2	1	1	2	0	1	1	0	0	0	0	0	Stage 1 Hypertension	1	2	0	0	high utilization	low utilization	low utilization		1	0	2	Black	Controlled	unexposed	exposed	exposed	non-disease	non-diseased
Female	55-64	64	Healthy Weight	Normal	0	0	1	0	0	0	1	1	0	1	1	29	0	0	0	2	0	1	1	2	0	0	0	0	0	0	Normal	1	0	0	0	low utilization	high utilization	low utilization		0	0	1	White	Controlled	exposed	unexposed	exposed	non-disease	non-diseased
Female	40-54	40	Obese	Stage 2 Hypertension	0	1	1	0	0	0	1	0	1	1	8	8	0	0	3	1	2	3	0	1	1	0	0	0	0	0	Stage 2 Hypertension	1	1	0	0	high utilization	low utilization	low utilization		0	1	2	Hispanics	Controlled	unexposed	exposed	exposed	non-disease	non-diseased
Female	65+	69	Obese	Stage 2 Hypertension	0	1	1	0	1	0	1	0	0	0	10	58	0	0	3	2	1	3	0	2	0	0	0	0	0	0	Stage 2 Hypertension	1	1	0	0	high utilization	high utilization	low utilization		1	0	0	Black	Controlled	unexposed	unexposed	exposed	non-disease	non-diseased
Female	55-64	64	Overweight	Stage 1 Hypertension	0	1	2	0	0	0	1	1	1	1	1	2	0	0	0	0	2	1	1	1	1	0	0	0	0	1	Stage 1 Hypertension	1	2	0	1	low utilization	low utilization	low utilization		0	1	1	Hispanics	Controlled	exposed	exposed	exposed	non-disease	diseased
Female	65+	68	Healthy Weight	Stage 2 Hypertension	0	1	2	0	0	0	1	1	0	1	3	32	0	0	1	2	2	1	1	2	0	0	0	0	0	0	Stage 2 Hypertension	1	1	0	0	low utilization	high utilization	low utilization		0	1	0	Hispanics	Controlled	exposed	unexposed	exposed	non-disease	non-diseased
Female	65+	72	Overweight	Stage 2 Hypertension	0	1	2	0	1	0	1	1	1	1	1	0	0	0	0	0	2	1	1	0	1	0	0	0	0	0	Stage 2 Hypertension	1	1	0	0	low utilization	low utilization	low utilization		0	1	0	Hispanics	Controlled	exposed	exposed	exposed	non-disease	non-diseased
Male	65+	69	Obese	Stage 2 Hypertension	0	1	5	0	0	0	1	1	0	1	4	46	1	0	2	2	0	2	0	2	0	0	0	0	0	0	Stage 2 Hypertension	1	1	0	0	high utilization	high utilization	low utilization		0	0	0	White	Controlled	unexposed	unexposed	exposed	non-disease	non-diseased
Female	40-54	53	Obese	Stage 1 Hypertension	0	1	1	0	0	0	1	1	1	1	1	6	0	0	0	1	2	1	1	1	1	0	0	0	0	0	Stage 1 Hypertension	1	2	0	0	low utilization	low utilization	low utilization		0	1	2	Hispanics	Controlled	exposed	exposed	exposed	non-disease	non-diseased
Male	65+	71	Overweight	Stage 2 Hypertension	0	1	1	0	0	0	1	1	0	1	1	56	1	0	0	2	2	1	1	2	0	0	0	0	0	0	Stage 2 Hypertension	1	1	0	0	low utilization	high utilization	low utilization		0	1	0	Hispanics	Controlled	exposed	unexposed	exposed	non-disease	non-diseased
Male	55-64	61	Healthy Weight	Stage 2 Hypertension	0	0	2	1	0	0	1	0	0	0	14	161	1	0	3	3	1	3	0	3	0	0	0	0	0	1	Stage 2 Hypertension	1	1	0	1	high utilization	high utilization	low utilization		1	0	1	Black	Controlled	unexposed	unexposed	exposed	non-disease	diseased
Male	40-54	51	Obese	Stage 2 Hypertension	0	1	1	0	1	0	1	1	1	1	1	6	1	0	0	1	0	1	1	1	1	0	0	0	0	0	Stage 2 Hypertension	1	1	0	0	low utilization	low utilization	low utilization		0	0	2	White	Controlled	exposed	exposed	exposed	non-disease	non-diseased
Female	55-64	62	Overweight	Stage 1 Hypertension	0	0	2	0	0	0	1	0	0	0	13	188	0	0	3	3	1	3	0	3	0	0	0	0	0	0	Stage 1 Hypertension	1	2	0	0	high utilization	high utilization	low utilization		1	0	1	Black	Controlled	unexposed	unexposed	exposed	non-disease	non-diseased
Male	55-64	61	Overweight	Stage 2 Hypertension	0	0	2	0	0	0	1	0	1	1	5	17	1	0	2	1	2	2	0	1	1	0	0	0	0	1	Stage 2 Hypertension	1	1	1	1	high utilization	low utilization	low utilization		0	1	1	Hispanics	Uncontrolled	unexposed	exposed	exposed	diseased	diseased
Male	40-54	47	Overweight	Stage 2 Hypertension	0	1	1	0	0	0	1	1	1	1	3	3	1	0	1	0	1	1	1	1	1	0	0	0	0	1	Stage 2 Hypertension	1	1	0	1	low utilization	low utilization	low utilization		1	0	2	Black	Controlled	exposed	exposed	exposed	non-disease	diseased
Female	55-64	59	Obese	Stage 1 Hypertension	0	0	2	0	0	0	1	1	1	1	1	0	0	0	0	0	1	1	1	0	1	0	0	0	0	1	Stage 1 Hypertension	1	2	1	1	low utilization	low utilization	low utilization		1	0	1	Black	Uncontrolled	exposed	exposed	exposed	diseased	diseased
Male	55-64	61	Underweight	Elevated	0	0	1	0	0	0	1	1	1	1	1	3	1	0	0	0	2	1	1	1	1	0	0	0	0	0	Elevated	1	3	0	0	low utilization	low utilization	low utilization		0	1	1	Hispanics	Controlled	exposed	exposed	exposed	non-disease	non-diseased
Female	40-54	41	Obese	Stage 2 Hypertension	0	1	2	0	0	0	1	0	0	0	5	67	0	0	2	2	1	2	0	2	0	0	0	0	0	0	Stage 2 Hypertension	1	1	0	0	high utilization	high utilization	low utilization		1	0	2	Black	Controlled	unexposed	unexposed	exposed	non-disease	non-diseased
Female	55-64	64	Obese	Stage 2 Hypertension	0	1	2	0	0	0	1	1	1	1	1	10	0	0	0	1	1	1	1	1	1	0	0	0	1	0	Stage 2 Hypertension	1	1	0	0	low utilization	low utilization	low utilization		1	0	1	Black	Controlled	exposed	exposed	exposed	non-disease	non-diseased
Male	40-54	47	Overweight	Stage 1 Hypertension	1	1	1	1	0	0	1	1	0	1	3	23	1	0	1	2	0	1	1	2	0	0	0	0	0	0	Stage 1 Hypertension	1	2	0	0	low utilization	high utilization	low utilization		0	0	2	White	Controlled	exposed	unexposed	exposed	non-disease	non-diseased
Male	65+	69	Overweight	Stage 1 Hypertension	1	1	2	0	0	0	1	1	1	1	1	3	1	0	0	0	2	1	1	1	1	0	0	0	0	1	Stage 1 Hypertension	1	2	0	1	low utilization	low utilization	low utilization		0	1	0	Hispanics	Controlled	exposed	exposed	exposed	non-disease	diseased
Male	55-64	63	Overweight	Stage 2 Hypertension	0	0	1	0	0	0	1	0	0	0	9	58	1	0	3	2	0	3	0	2	0	0	0	0	0	0	Stage 2 Hypertension	1	1	0	0	high utilization	high utilization	low utilization		0	0	1	White	Controlled	unexposed	unexposed	exposed	non-disease	non-diseased
Male	65+	87	Healthy Weight	Stage 1 Hypertension	0	1	5	0	0	0	1	0	0	0	16	127	1	0	3	3	2	3	0	3	0	0	0	0	0	0	Stage 1 Hypertension	1	2	0	0	high utilization	high utilization	low utilization		0	1	0	Hispanics	Controlled	unexposed	unexposed	exposed	non-disease	non-diseased
Male	65+	75	Overweight	Normal	0	1	1	0	0	0	1	1	1	1	1	3	1	0	0	0	0	1	1	1	1	0	0	0	0	1	Normal	1	0	1	1	low utilization	low utilization	low utilization		0	0	0	White	Uncontrolled	exposed	exposed	exposed	diseased	diseased
Male	40-54	51	Overweight	Stage 2 Hypertension	0	1	1	0	0	0	1	1	1	1	1	7	1	0	0	1	2	1	1	1	1	0	0	0	0	1	Stage 2 Hypertension	1	1	1	1	low utilization	low utilization	low utilization		0	1	2	Hispanics	Uncontrolled	exposed	exposed	exposed	diseased	diseased
Female	65+	67	Obese	Stage 2 Hypertension	0	1	1	0	1	0	1	1	1	1	2	15	0	0	1	1	0	1	1	1	1	0	0	0	0	1	Stage 2 Hypertension	1	1	1	1	low utilization	low utilization	low utilization		0	0	0	White	Uncontrolled	exposed	exposed	exposed	diseased	diseased
Male	40-54	50	Overweight	Stage 1 Hypertension	0	0	5	0	0	0	1	1	0	1	3	35	1	0	1	2	3	1	1	2	0	0	0	0	0	1	Stage 1 Hypertension	1	2	1	1	low utilization	high utilization	low utilization		0	0	2	Other	Uncontrolled	exposed	unexposed	exposed	diseased	diseased
Male	40-54	44	Overweight	Stage 2 Hypertension	1	1	1	0	0	0	1	1	0	1	1	48	1	0	0	2	2	1	1	2	0	0	0	0	0	1	Stage 2 Hypertension	1	1	1	1	low utilization	high utilization	low utilization		0	1	2	Hispanics	Uncontrolled	exposed	unexposed	exposed	diseased	diseased
Male	25-39	34	Healthy Weight	Stage 2 Hypertension	1	1	1	1	0	0	1	1	1	1	1	14	1	0	0	1	2	1	1	1	1	0	0	0	0	1	Stage 2 Hypertension	1	1	1	1	low utilization	low utilization	low utilization		0	1	3	Hispanics	Uncontrolled	exposed	exposed	exposed	diseased	diseased
Male	65+	70	Obese	Stage 2 Hypertension	0	1	1	0	1	0	1	1	1	1	1	0	1	0	0	0	2	1	1	0	1	0	0	0	0	1	Stage 2 Hypertension	1	1	1	1	low utilization	low utilization	low utilization		0	1	0	Hispanics	Uncontrolled	exposed	exposed	exposed	diseased	diseased
Female	65+	80	Obese	Stage 2 Hypertension	0	1	1	0	1	0	1	1	1	1	1	14	0	0	0	1	2	1	1	1	1	0	0	0	0	0	Stage 2 Hypertension	1	1	0	0	low utilization	low utilization	low utilization		0	1	0	Hispanics	Controlled	exposed	exposed	exposed	non-disease	non-diseased
Male	55-64	55	Overweight	Stage 2 Hypertension	0	1	1	0	0	0	1	1	1	1	1	0	1	0	0	0	2	1	1	0	1	0	0	0	0	1	Stage 2 Hypertension	1	1	1	1	low utilization	low utilization	low utilization		0	1	1	Hispanics	Uncontrolled	exposed	exposed	exposed	diseased	diseased
Male	65+	70	Healthy Weight	Stage 2 Hypertension	0	1	1	0	0	0	1	1	1	1	1	10	1	0	0	1	3	1	1	1	1	0	0	0	0	1	Stage 2 Hypertension	1	1	0	1	low utilization	low utilization	low utilization		0	0	0	Other	Controlled	exposed	exposed	exposed	non-disease	diseased
Male	65+	79	Healthy Weight	Stage 1 Hypertension	0	1	2	0	0	0	1	1	1	1	2	3	1	0	1	0	2	1	1	1	1	1	0	0	0	0	Stage 1 Hypertension	1	2	0	0	low utilization	low utilization	low utilization		0	1	0	Hispanics	Controlled	exposed	exposed	exposed	non-disease	non-diseased
Female	40-54	52	Obese	Stage 2 Hypertension	0	1	2	0	0	0	1	0	0	0	5	33	0	0	2	2	1	2	0	2	0	0	0	0	0	1	Stage 2 Hypertension	1	1	0	1	high utilization	high utilization	low utilization		1	0	2	Black	Controlled	unexposed	unexposed	exposed	non-disease	diseased
Female	65+	80	Obese	Stage 2 Hypertension	0	1	1	0	0	0	1	1	1	1	1	0	0	0	0	0	2	1	1	0	1	0	0	0	0	1	Stage 2 Hypertension	1	1	1	1	low utilization	low utilization	low utilization		0	1	0	Hispanics	Uncontrolled	exposed	exposed	exposed	diseased	diseased
Male	25-39	33	Obese	Stage 2 Hypertension	0	0	1	0	0	0	1	1	1	1	1	18	1	0	0	1	3	1	1	1	1	0	0	0	0	1	Stage 2 Hypertension	1	1	0	1	low utilization	low utilization	low utilization		0	0	3	Other	Controlled	exposed	exposed	exposed	non-disease	diseased
Male	65+	79	Overweight	Stage 1 Hypertension	0	1	1	0	1	0	1	1	1	1	2	1	1	0	1	0	1	1	1	1	1	0	0	0	0	1	Stage 1 Hypertension	1	2	1	1	low utilization	low utilization	low utilization		1	0	0	Black	Uncontrolled	exposed	exposed	exposed	diseased	diseased
Male	65+	67	Overweight	Stage 2 Hypertension	0	1	2	0	0	0	1	1	1	1	1	0	1	0	0	0	2	1	1	0	1	0	0	0	0	0	Stage 2 Hypertension	1	1	0	0	low utilization	low utilization	low utilization		0	1	0	Hispanics	Controlled	exposed	exposed	exposed	non-disease	non-diseased
Female	65+	73	Obese	Stage 1 Hypertension	0	1	1	0	0	0	1	1	1	1	2	3	0	0	1	0	2	1	1	1	1	0	0	0	0	0	Stage 1 Hypertension	1	2	0	0	low utilization	low utilization	low utilization		0	1	0	Hispanics	Controlled	exposed	exposed	exposed	non-disease	non-diseased
Female	65+	91	Obese	Stage 2 Hypertension	0	1	1	0	0	0	1	1	1	1	1	0	0	0	0	0	2	1	1	0	1	0	0	0	0	1	Stage 2 Hypertension	1	1	0	1	low utilization	low utilization	low utilization		0	1	0	Hispanics	Controlled	exposed	exposed	exposed	non-disease	diseased
Female	65+	69	Overweight	Stage 2 Hypertension	0	1	1	0	1	0	1	1	0	1	2	99	0	0	1	3	2	1	1	3	0	0	0	0	0	1	Stage 2 Hypertension	1	1	1	1	low utilization	high utilization	low utilization		0	1	0	Hispanics	Uncontrolled	exposed	unexposed	exposed	diseased	diseased
Male	25-39	38	Overweight	Stage 1 Hypertension	0	0	2	0	1	0	1	1	1	1	1	12	1	0	0	1	0	1	1	1	1	0	0	0	0	1	Stage 1 Hypertension	1	2	1	1	low utilization	low utilization	low utilization		0	0	3	White	Uncontrolled	exposed	exposed	exposed	diseased	diseased
Male	55-64	56	Obese	Stage 2 Hypertension	0	1	2	0	0	0	1	1	1	1	1	9	1	0	0	1	2	1	1	1	1	0	0	0	1	0	Stage 2 Hypertension	1	1	0	0	low utilization	low utilization	low utilization		0	1	1	Hispanics	Controlled	exposed	exposed	exposed	non-disease	non-diseased
Female	25-39	33	Obese	Stage 1 Hypertension	0	0	1	0	0	0	1	0	0	0	17	41	0	0	3	2	1	3	0	2	0	0	0	0	0	0	Stage 1 Hypertension	1	2	0	0	high utilization	high utilization	low utilization		1	0	3	Black	Controlled	unexposed	unexposed	exposed	non-disease	non-diseased
Male	40-54	44	Obese	Normal	1	0	5	1	0	0	1	0	0	0	7	24	1	0	3	2	2	3	0	2	0	0	0	0	0	0	Normal	1	0	0	0	high utilization	high utilization	low utilization		0	1	2	Hispanics	Controlled	unexposed	unexposed	exposed	non-disease	non-diseased
Female	65+	77	Healthy Weight	Stage 2 Hypertension	0	1	1	0	0	0	1	1	0	1	1	39	0	0	0	2	2	1	1	2	0	0	0	0	0	0	Stage 2 Hypertension	1	1	0	0	low utilization	high utilization	low utilization		0	1	0	Hispanics	Controlled	exposed	unexposed	exposed	non-disease	non-diseased
Male	65+	66	Obese	Stage 1 Hypertension	0	1	1	0	0	0	1	1	1	1	2	0	1	0	1	0	0	1	1	0	1	0	0	0	0	0	Stage 1 Hypertension	1	2	0	0	low utilization	low utilization	low utilization		0	0	0	White	Controlled	exposed	exposed	exposed	non-disease	non-diseased
Female	65+	68	Obese	Stage 2 Hypertension	0	1	2	0	0	0	1	0	1	1	13	9	0	0	3	1	1	3	0	1	1	0	0	1	0	0	Stage 2 Hypertension	1	1	0	0	high utilization	low utilization	low utilization		1	0	0	Black	Controlled	unexposed	exposed	exposed	non-disease	non-diseased
Male	55-64	61	Overweight	Stage 1 Hypertension	0	0	2	0	0	0	1	1	1	1	2	17	1	0	1	1	1	1	1	1	1	0	0	0	0	1	Stage 1 Hypertension	1	2	0	1	low utilization	low utilization	low utilization		1	0	1	Black	Controlled	exposed	exposed	exposed	non-disease	diseased
Female	65+	70	Obese	Stage 2 Hypertension	0	1	1	0	0	0	1	1	0	1	4	25	0	0	2	2	1	2	0	2	0	0	0	0	0	0	Stage 2 Hypertension	1	1	0	0	high utilization	high utilization	low utilization		1	0	0	Black	Controlled	unexposed	unexposed	exposed	non-disease	non-diseased
Female	65+	69	Obese	Stage 1 Hypertension	0	1	1	0	0	0	1	0	0	0	10	94	0	0	3	3	1	3	0	3	0	0	1	0	0	0	Stage 1 Hypertension	1	2	0	0	high utilization	high utilization	low utilization		1	0	0	Black	Controlled	unexposed	unexposed	exposed	non-disease	non-diseased
Female	55-64	64	Healthy Weight	Stage 2 Hypertension	0	1	2	0	0	0	1	1	1	1	1	2	0	0	0	0	1	1	1	1	1	0	0	0	0	1	Stage 2 Hypertension	1	1	0	1	low utilization	low utilization	low utilization		1	0	1	Black	Controlled	exposed	exposed	exposed	non-disease	diseased
Male	40-54	46	Overweight	Stage 2 Hypertension	2	0	5	0	0	0	1	1	1	1	1	22	1	0	0	1	0	1	1	1	1	0	0	0	0	1	Stage 2 Hypertension	1	1	0	1	low utilization	low utilization	low utilization		0	0	2	White	Controlled	exposed	exposed	exposed	non-disease	diseased
Male	65+	66	Overweight	Stage 2 Hypertension	1	1	1	0	0	0	1	1	0	1	1	72	1	0	0	2	2	1	1	2	0	0	0	0	0	0	Stage 2 Hypertension	1	1	0	0	low utilization	high utilization	low utilization		0	1	0	Hispanics	Controlled	exposed	unexposed	exposed	non-disease	non-diseased
Female	55-64	62	Healthy Weight	Elevated	0	0	5	0	0	0	1	0	0	0	15	56	0	0	3	2	0	3	0	2	0	0	0	0	0	0	Elevated	1	3	0	0	high utilization	high utilization	low utilization		0	0	1	White	Controlled	unexposed	unexposed	exposed	non-disease	non-diseased
Male	25-39	38	Obese	NULL	0	0	4	1	0	0	1	1	1	1	1	9	1	0	0	1	3	1	1	1	1	0	0	0	0	1	NULL	1	4	1	1	low utilization	low utilization	low utilization		0	0	3	Other	Uncontrolled	exposed	exposed	exposed	diseased	diseased
Male	65+	67	Overweight	Stage 1 Hypertension	0	1	1	0	0	0	1	1	1	1	1	0	1	0	0	0	1	1	1	0	1	0	1	0	0	0	Stage 1 Hypertension	1	2	0	0	low utilization	low utilization	low utilization		1	0	0	Black	Controlled	exposed	exposed	exposed	non-disease	non-diseased
Female	65+	72	Overweight	Stage 2 Hypertension	0	1	1	0	0	0	1	1	0	1	1	43	0	0	0	2	1	1	1	2	0	0	0	0	0	0	Stage 2 Hypertension	1	1	0	0	low utilization	high utilization	low utilization		1	0	0	Black	Controlled	exposed	unexposed	exposed	non-disease	non-diseased
Male	65+	77	Healthy Weight	Stage 2 Hypertension	0	1	1	0	0	0	1	0	1	1	8	0	1	0	3	0	2	3	0	0	1	0	0	0	0	0	Stage 2 Hypertension	1	1	0	0	high utilization	low utilization	low utilization		0	1	0	Hispanics	Controlled	unexposed	exposed	exposed	non-disease	non-diseased
Female	65+	76	Overweight	Stage 1 Hypertension	0	1	5	1	0	0	1	1	1	1	1	0	0	0	0	0	0	1	1	0	1	0	0	0	0	0	Stage 1 Hypertension	1	2	0	0	low utilization	low utilization	low utilization		0	0	0	White	Controlled	exposed	exposed	exposed	non-disease	non-diseased
Female	65+	76	Overweight	Stage 2 Hypertension	0	1	2	0	0	0	1	1	1	1	1	16	0	0	0	1	1	1	1	1	1	0	0	0	0	1	Stage 2 Hypertension	1	1	1	1	low utilization	low utilization	low utilization		1	0	0	Black	Uncontrolled	exposed	exposed	exposed	diseased	diseased
Male	55-64	63	Overweight	Stage 1 Hypertension	0	0	1	0	0	0	1	0	0	0	5	76	1	0	2	3	1	2	0	3	0	0	1	0	0	1	Stage 1 Hypertension	1	2	0	1	high utilization	high utilization	low utilization		1	0	1	Black	Controlled	unexposed	unexposed	exposed	non-disease	diseased
Female	65+	70	Overweight	Stage 2 Hypertension	0	1	2	0	0	0	1	1	1	1	2	15	0	0	1	1	2	1	1	1	1	0	0	0	0	0	Stage 2 Hypertension	1	1	0	0	low utilization	low utilization	low utilization		0	1	0	Hispanics	Controlled	exposed	exposed	exposed	non-disease	non-diseased
Female	65+	75	Healthy Weight	Elevated	0	0	5	1	0	0	1	1	1	1	1	2	0	0	0	0	0	1	1	1	1	0	0	0	0	0	Elevated	1	3	0	0	low utilization	low utilization	low utilization		0	0	0	White	Controlled	exposed	exposed	exposed	non-disease	non-diseased
Male	25-39	37	Obese	Stage 2 Hypertension	0	0	1	0	0	0	1	1	1	1	1	22	1	0	0	1	1	1	1	1	1	0	0	0	0	1	Stage 2 Hypertension	1	1	1	1	low utilization	low utilization	low utilization		1	0	3	Black	Uncontrolled	exposed	exposed	exposed	diseased	diseased
Male	55-64	55	Overweight	Normal	0	0	1	0	0	0	1	1	1	1	2	0	1	0	1	0	1	1	1	0	1	0	0	0	0	1	Normal	1	0	1	1	low utilization	low utilization	low utilization		1	0	1	Black	Uncontrolled	exposed	exposed	exposed	diseased	diseased
Female	65+	71	Obese	Stage 2 Hypertension	0	1	1	0	0	0	1	1	1	1	1	12	0	0	0	1	0	1	1	1	1	0	0	0	0	1	Stage 2 Hypertension	1	1	1	1	low utilization	low utilization	low utilization		0	0	0	White	Uncontrolled	exposed	exposed	exposed	diseased	diseased
Male	40-54	49	Obese	Elevated	0	0	3	0	0	0	1	1	0	1	1	51	1	0	0	2	1	1	1	2	0	0	0	0	0	1	Elevated	1	3	1	1	low utilization	high utilization	low utilization		1	0	2	Black	Uncontrolled	exposed	unexposed	exposed	diseased	diseased
Female	65+	76	Overweight	Stage 1 Hypertension	0	1	5	1	0	0	1	0	1	1	7	21	0	0	3	1	0	3	0	1	1	0	0	0	0	0	Stage 1 Hypertension	1	2	0	0	high utilization	low utilization	low utilization		0	0	0	White	Controlled	unexposed	exposed	exposed	non-disease	non-diseased
Female	65+	74	Underweight	Stage 2 Hypertension	0	0	1	0	0	0	1	1	1	1	1	1	0	0	0	0	0	1	1	1	1	0	0	0	0	0	Stage 2 Hypertension	1	1	0	0	low utilization	low utilization	low utilization		0	0	0	White	Controlled	exposed	exposed	exposed	non-disease	non-diseased
Female	65+	82	Healthy Weight	Stage 2 Hypertension	0	0	5	0	0	0	1	1	0	1	4	58	0	0	2	2	3	2	0	2	0	0	0	0	0	0	Stage 2 Hypertension	1	1	0	0	high utilization	high utilization	low utilization		0	0	0	Other	Controlled	unexposed	unexposed	exposed	non-disease	non-diseased
Male	40-54	43	Healthy Weight	Stage 1 Hypertension	0	1	1	0	0	0	1	1	1	1	1	9	1	0	0	1	2	1	1	1	1	0	0	0	0	1	Stage 1 Hypertension	1	2	0	1	low utilization	low utilization	low utilization		0	1	2	Hispanics	Controlled	exposed	exposed	exposed	non-disease	diseased
Female	65+	74	Obese	Stage 2 Hypertension	0	1	1	0	0	0	1	1	0	1	4	41	0	0	2	2	2	2	0	2	0	0	0	0	0	0	Stage 2 Hypertension	1	1	0	0	high utilization	high utilization	low utilization		0	1	0	Hispanics	Controlled	unexposed	unexposed	exposed	non-disease	non-diseased
Female	40-54	45	Overweight	Stage 2 Hypertension	0	2	1	0	0	0	1	1	0	1	2	39	0	0	1	2	2	1	1	2	0	0	0	0	0	0	Stage 2 Hypertension	1	1	0	0	low utilization	high utilization	low utilization		0	1	2	Hispanics	Controlled	exposed	unexposed	exposed	non-disease	non-diseased
Female	40-54	40		Stage 2 Hypertension	0	0	5	1	0	0	1	0	0	0	14	77	0	0	3	3	0	3	0	3	0	0	0	0	0	0	Stage 2 Hypertension	1	1	0	0	high utilization	high utilization	low utilization		0	0	2	White	Controlled	unexposed	unexposed	exposed	non-disease	non-diseased
Male	65+	65	Overweight	Stage 2 Hypertension	0	2	2	0	0	0	1	1	1	1	1	6	1	0	0	1	1	1	1	1	1	0	0	0	0	0	Stage 2 Hypertension	1	1	0	0	low utilization	low utilization	low utilization		1	0	0	Black	Controlled	exposed	exposed	exposed	non-disease	non-diseased
Female	65+	81	Overweight	Stage 2 Hypertension	0	1	2	0	0	0	1	1	1	1	2	17	0	0	1	1	1	1	1	1	1	0	0	0	0	0	Stage 2 Hypertension	1	1	0	0	low utilization	low utilization	low utilization		1	0	0	Black	Controlled	exposed	exposed	exposed	non-disease	non-diseased
Male	55-64	58	Healthy Weight	Stage 2 Hypertension	0	1	1	0	0	0	1	1	1	1	1	0	1	0	0	0	2	1	1	0	1	0	0	0	0	1	Stage 2 Hypertension	1	1	1	1	low utilization	low utilization	low utilization		0	1	1	Hispanics	Uncontrolled	exposed	exposed	exposed	diseased	diseased
Male	40-54	41	Overweight	Stage 1 Hypertension	1	1	2	0	0	0	1	1	0	1	3	25	1	0	1	2	2	1	1	2	0	0	0	0	0	0	Stage 1 Hypertension	1	2	0	0	low utilization	high utilization	low utilization		0	1	2	Hispanics	Controlled	exposed	unexposed	exposed	non-disease	non-diseased
Female	40-54	54	Overweight	Stage 1 Hypertension	0	0	2	0	1	0	1	1	1	1	1	12	0	0	0	1	2	1	1	1	1	0	0	0	0	1	Stage 1 Hypertension	1	2	1	1	low utilization	low utilization	low utilization		0	1	2	Hispanics	Uncontrolled	exposed	exposed	exposed	diseased	diseased
Male	65+	67		Stage 2 Hypertension	0	1	1	1	0	0	1	1	1	1	2	15	1	0	1	1	3	1	1	1	1	0	0	0	0	0	Stage 2 Hypertension	1	1	0	0	low utilization	low utilization	low utilization		0	0	0	Other	Controlled	exposed	exposed	exposed	non-disease	non-diseased
Female	65+	73	Obese	Stage 2 Hypertension	1	1	1	0	0	0	1	1	1	1	1	0	0	0	0	0	2	1	1	0	1	0	0	0	0	0	Stage 2 Hypertension	1	1	0	0	low utilization	low utilization	low utilization		0	1	0	Hispanics	Controlled	exposed	exposed	exposed	non-disease	non-diseased
Female	65+	69	Obese	Stage 2 Hypertension	0	1	2	0	0	0	1	1	1	1	1	19	0	0	0	1	1	1	1	1	1	0	0	0	0	1	Stage 2 Hypertension	1	1	1	1	low utilization	low utilization	low utilization		1	0	0	Black	Uncontrolled	exposed	exposed	exposed	diseased	diseased
Female	65+	82	Overweight	Stage 2 Hypertension	0	1	1	0	0	0	1	1	1	1	1	0	0	0	0	0	3	1	1	0	1	0	0	0	0	0	Stage 2 Hypertension	1	1	0	0	low utilization	low utilization	low utilization		0	0	0	Other	Controlled	exposed	exposed	exposed	non-disease	non-diseased
Male	40-54	47	Obese	Stage 1 Hypertension	0	1	1	0	0	0	1	0	0	0	11	44	1	0	3	2	2	3	0	2	0	0	0	0	0	1	Stage 1 Hypertension	1	2	0	1	high utilization	high utilization	low utilization		0	1	2	Hispanics	Controlled	unexposed	unexposed	exposed	non-disease	diseased
Male	25-39	30	Obese	Stage 2 Hypertension	1	0	1	0	0	0	1	0	0	0	9	25	1	0	3	2	1	3	0	2	0	0	0	0	0	1	Stage 2 Hypertension	1	1	0	1	high utilization	high utilization	low utilization		1	0	3	Black	Controlled	unexposed	unexposed	exposed	non-disease	diseased
Female	65+	72	Overweight	Stage 2 Hypertension	0	1	2	0	0	0	1	1	0	1	1	34	0	0	0	2	0	1	1	2	0	0	0	0	0	1	Stage 2 Hypertension	1	1	0	1	low utilization	high utilization	low utilization		0	0	0	White	Controlled	exposed	unexposed	exposed	non-disease	diseased
Male	55-64	55	Overweight	Stage 2 Hypertension	0	0	1	0	0	0	1	0	0	0	8	101	1	0	3	3	0	3	0	3	0	0	0	0	0	0	Stage 2 Hypertension	1	1	0	0	high utilization	high utilization	low utilization		0	0	1	White	Controlled	unexposed	unexposed	exposed	non-disease	non-diseased
Male	55-64	56	Overweight	Stage 2 Hypertension	0	1	1	0	0	0	1	1	0	1	4	35	1	0	2	2	2	2	0	2	0	0	0	0	0	0	Stage 2 Hypertension	1	1	0	0	high utilization	high utilization	low utilization		0	1	1	Hispanics	Controlled	unexposed	unexposed	exposed	non-disease	non-diseased
Male	65+	75	Overweight	Stage 2 Hypertension	0	1	2	0	0	0	1	1	1	1	3	10	1	0	1	1	2	1	1	1	1	0	0	0	0	0	Stage 2 Hypertension	1	1	0	0	low utilization	low utilization	low utilization		0	1	0	Hispanics	Controlled	exposed	exposed	exposed	non-disease	non-diseased
Male	55-64	61	Overweight	Stage 1 Hypertension	0	1	1	0	0	0	1	1	1	1	1	0	1	0	0	0	2	1	1	0	1	0	0	0	0	0	Stage 1 Hypertension	1	2	0	0	low utilization	low utilization	low utilization		0	1	1	Hispanics	Controlled	exposed	exposed	exposed	non-disease	non-diseased
Female	40-54	41	Obese	Stage 2 Hypertension	0	1	2	0	0	0	1	0	1	1	7	15	0	0	3	1	1	3	0	1	1	0	0	0	0	0	Stage 2 Hypertension	1	1	0	0	high utilization	low utilization	low utilization		1	0	2	Black	Controlled	unexposed	exposed	exposed	non-disease	non-diseased
Male	65+	82		Stage 2 Hypertension	0	2	5	0	0	0	1	0	0	0	19	88	1	0	3	3	0	3	0	3	0	0	0	0	0	0	Stage 2 Hypertension	1	1	0	0	high utilization	high utilization	low utilization		0	0	0	White	Controlled	unexposed	unexposed	exposed	non-disease	non-diseased
Female	55-64	63	Overweight	Stage 2 Hypertension	0	1	2	0	0	0	1	1	1	1	1	6	0	0	0	1	1	1	1	1	1	0	0	0	0	0	Stage 2 Hypertension	1	1	0	0	low utilization	low utilization	low utilization		1	0	1	Black	Controlled	exposed	exposed	exposed	non-disease	non-diseased
Female	40-54	41	Overweight	Stage 2 Hypertension	0	1	2	0	0	0	1	1	0	1	1	33	0	0	0	2	2	1	1	2	0	0	0	0	0	0	Stage 2 Hypertension	1	1	0	0	low utilization	high utilization	low utilization		0	1	2	Hispanics	Controlled	exposed	unexposed	exposed	non-disease	non-diseased
Female	55-64	64		Stage 1 Hypertension	0	2	5	0	0	0	1	1	0	1	4	111	0	0	2	3	0	2	0	3	0	1	0	0	0	1	Stage 1 Hypertension	1	2	0	1	high utilization	high utilization	low utilization		0	0	1	White	Controlled	unexposed	unexposed	exposed	non-disease	diseased
Female	55-64	59	Obese	Stage 2 Hypertension	0	0	2	0	0	0	1	0	0	0	6	43	0	0	2	2	1	2	0	2	0	0	0	0	0	1	Stage 2 Hypertension	1	1	1	1	high utilization	high utilization	low utilization		1	0	1	Black	Uncontrolled	unexposed	unexposed	exposed	diseased	diseased
Male	55-64	64	Healthy Weight	Stage 2 Hypertension	1	1	1	0	0	0	1	1	1	1	3	0	1	0	1	0	2	1	1	0	1	0	0	0	0	0	Stage 2 Hypertension	1	1	0	0	low utilization	low utilization	low utilization		0	1	1	Hispanics	Controlled	exposed	exposed	exposed	non-disease	non-diseased
Female	40-54	47	Obese	Stage 1 Hypertension	1	0	5	0	0	0	1	1	1	1	1	6	0	0	0	1	0	1	1	1	1	0	0	0	0	1	Stage 1 Hypertension	1	2	0	1	low utilization	low utilization	low utilization		0	0	2	White	Controlled	exposed	exposed	exposed	non-disease	diseased
Male	65+	71	Overweight	Stage 1 Hypertension	0	1	5	0	0	0	1	0	0	0	8	30	1	0	3	2	0	3	0	2	0	0	0	0	0	0	Stage 1 Hypertension	1	2	0	0	high utilization	high utilization	low utilization		0	0	0	White	Controlled	unexposed	unexposed	exposed	non-disease	non-diseased
Female	25-39	25	Obese	Stage 1 Hypertension	0	1	1	0	0	0	1	1	1	1	1	7	0	0	0	1	2	1	1	1	1	0	0	0	1	1	Stage 1 Hypertension	1	2	0	1	low utilization	low utilization	low utilization		0	1	3	Hispanics	Controlled	exposed	exposed	exposed	non-disease	diseased
Male	25-39	37	Obese	Stage 1 Hypertension	1	0	1	0	0	0	1	0	0	0	5	66	1	0	2	2	2	2	0	2	0	0	0	0	0	1	Stage 1 Hypertension	1	2	1	1	high utilization	high utilization	low utilization		0	1	3	Hispanics	Uncontrolled	unexposed	unexposed	exposed	diseased	diseased
Female	55-64	55	Obese	Stage 2 Hypertension	0	0	2	0	0	0	1	0	0	0	8	24	0	0	3	2	1	3	0	2	0	0	0	0	0	1	Stage 2 Hypertension	1	1	0	1	high utilization	high utilization	low utilization		1	0	1	Black	Controlled	unexposed	unexposed	exposed	non-disease	diseased
Male	65+	68	Obese	Stage 2 Hypertension	0	1	1	0	0	0	1	1	1	1	1	0	1	0	0	0	2	1	1	0	1	0	0	0	0	1	Stage 2 Hypertension	1	1	0	1	low utilization	low utilization	low utilization		0	1	0	Hispanics	Controlled	exposed	exposed	exposed	non-disease	diseased
Female	25-39	37	Obese	Stage 1 Hypertension	0	1	1	0	0	0	1	1	1	1	1	5	0	0	0	0	1	1	1	1	1	0	0	0	0	1	Stage 1 Hypertension	1	2	0	1	low utilization	low utilization	low utilization		1	0	3	Black	Controlled	exposed	exposed	exposed	non-disease	diseased
Male	55-64	60	Obese	Stage 1 Hypertension	0	2	1	0	0	0	1	1	0	1	1	42	1	0	0	2	2	1	1	2	0	0	1	0	0	1	Stage 1 Hypertension	1	2	0	1	low utilization	high utilization	low utilization		0	1	1	Hispanics	Controlled	exposed	unexposed	exposed	non-disease	diseased
Female	65+	67	Overweight	Stage 2 Hypertension	0	1	1	0	0	0	1	1	1	1	1	0	0	0	0	0	1	1	1	0	1	0	0	0	0	0	Stage 2 Hypertension	1	1	0	0	low utilization	low utilization	low utilization		1	0	0	Black	Controlled	exposed	exposed	exposed	non-disease	non-diseased
Female	40-54	45	Overweight	Stage 1 Hypertension	0	1	2	0	0	0	1	0	1	1	5	21	0	0	2	1	1	2	0	1	1	1	0	0	0	0	Stage 1 Hypertension	1	2	0	0	high utilization	low utilization	low utilization		1	0	2	Black	Controlled	unexposed	exposed	exposed	non-disease	non-diseased
Male	55-64	56	Obese	Stage 2 Hypertension	0	0	1	0	0	0	1	1	1	1	1	0	1	0	0	0	2	1	1	0	1	0	0	0	0	0	Stage 2 Hypertension	1	1	0	0	low utilization	low utilization	low utilization		0	1	1	Hispanics	Controlled	exposed	exposed	exposed	non-disease	non-diseased
Male	65+	70	Overweight	Stage 1 Hypertension	0	1	1	0	0	0	1	1	1	1	1	0	1	0	0	0	2	1	1	0	1	0	0	0	0	0	Stage 1 Hypertension	1	2	0	0	low utilization	low utilization	low utilization		0	1	0	Hispanics	Controlled	exposed	exposed	exposed	non-disease	non-diseased
Female	40-54	52	Overweight	Stage 2 Hypertension	0	2	2	0	0	0	1	0	0	0	15	133	0	0	3	3	0	3	0	3	0	0	0	0	0	0	Stage 2 Hypertension	1	1	0	0	high utilization	high utilization	low utilization		0	0	2	White	Controlled	unexposed	unexposed	exposed	non-disease	non-diseased
Female	40-54	51	Obese	Stage 1 Hypertension	0	1	2	0	1	0	1	1	1	1	1	0	0	0	0	0	2	1	1	0	1	0	0	0	0	1	Stage 1 Hypertension	1	2	0	1	low utilization	low utilization	low utilization		0	1	2	Hispanics	Controlled	exposed	exposed	exposed	non-disease	diseased
Male	65+	67	Overweight	Stage 1 Hypertension	1	1	1	0	0	0	1	1	0	1	1	113	1	0	0	3	1	1	1	3	0	0	0	0	0	0	Stage 1 Hypertension	1	2	0	0	low utilization	high utilization	low utilization		1	0	0	Black	Controlled	exposed	unexposed	exposed	non-disease	non-diseased
Male	40-54	40	Overweight	Stage 2 Hypertension	0	1	2	0	0	0	1	1	1	1	1	6	1	0	0	1	2	1	1	1	1	0	0	0	0	0	Stage 2 Hypertension	1	1	0	0	low utilization	low utilization	low utilization		0	1	2	Hispanics	Controlled	exposed	exposed	exposed	non-disease	non-diseased
Male	25-39	34	Overweight	Stage 2 Hypertension	0	0	2	0	0	0	1	1	1	1	2	17	1	0	1	1	1	1	1	1	1	0	0	0	0	1	Stage 2 Hypertension	1	1	1	1	low utilization	low utilization	low utilization		1	0	3	Black	Uncontrolled	exposed	exposed	exposed	diseased	diseased
Male	65+	67	Overweight	Stage 2 Hypertension	1	1	1	0	0	0	1	1	1	1	1	0	1	0	0	0	2	1	1	0	1	0	0	0	0	0	Stage 2 Hypertension	1	1	0	0	low utilization	low utilization	low utilization		0	1	0	Hispanics	Controlled	exposed	exposed	exposed	non-disease	non-diseased
Male	65+	69	Overweight	Stage 1 Hypertension	0	1	1	0	0	0	1	1	1	1	1	0	1	0	0	0	2	1	1	0	1	0	0	0	0	0	Stage 1 Hypertension	1	2	0	0	low utilization	low utilization	low utilization		0	1	0	Hispanics	Controlled	exposed	exposed	exposed	non-disease	non-diseased
Female	55-64	55	Obese	Stage 1 Hypertension	0	0	1	0	0	0	1	0	0	0	5	26	0	0	2	2	1	2	0	2	0	0	0	0	0	1	Stage 1 Hypertension	1	2	0	1	high utilization	high utilization	low utilization		1	0	1	Black	Controlled	unexposed	unexposed	exposed	non-disease	diseased
Male	55-64	57	Healthy Weight	Stage 2 Hypertension	0	1	1	0	0	0	1	1	1	1	3	2	1	0	1	0	1	1	1	1	1	0	0	0	0	0	Stage 2 Hypertension	1	1	0	0	low utilization	low utilization	low utilization		1	0	1	Black	Controlled	exposed	exposed	exposed	non-disease	non-diseased
Female	65+	68	Healthy Weight	Stage 1 Hypertension	0	1	2	0	0	0	1	0	1	1	10	15	0	0	3	1	1	3	0	1	1	0	0	0	0	0	Stage 1 Hypertension	1	2	0	0	high utilization	low utilization	low utilization		1	0	0	Black	Controlled	unexposed	exposed	exposed	non-disease	non-diseased
Male	40-54	52	Obese	Stage 1 Hypertension	0	0	1	0	0	0	1	1	1	1	1	2	1	0	0	0	0	1	1	1	1	0	0	0	1	1	Stage 1 Hypertension	1	2	0	1	low utilization	low utilization	low utilization		0	0	2	White	Controlled	exposed	exposed	exposed	non-disease	diseased
Male	65+	76	Obese	Stage 2 Hypertension	0	0	1	0	0	0	1	1	0	1	2	24	1	0	1	2	2	1	1	2	0	0	1	0	0	0	Stage 2 Hypertension	1	1	0	0	low utilization	high utilization	low utilization		0	1	0	Hispanics	Controlled	exposed	unexposed	exposed	non-disease	non-diseased
Male	40-54	44		Stage 2 Hypertension	0	2	1	0	0	0	1	0	1	1	6	19	1	0	2	1	1	2	0	1	1	0	0	0	0	1	Stage 2 Hypertension	1	1	1	1	high utilization	low utilization	low utilization		1	0	2	Black	Uncontrolled	unexposed	exposed	exposed	diseased	diseased
Female	55-64	57	Obese	Stage 2 Hypertension	0	0	2	0	0	0	1	1	1	1	1	1	0	0	0	0	1	1	1	1	1	0	0	0	0	0	Stage 2 Hypertension	1	1	0	0	low utilization	low utilization	low utilization		1	0	1	Black	Controlled	exposed	exposed	exposed	non-disease	non-diseased
Male	55-64	55	Obese	Stage 2 Hypertension	0	0	1	0	0	0	1	1	0	1	3	25	1	0	1	2	0	1	1	2	0	0	0	0	0	0	Stage 2 Hypertension	1	1	0	0	low utilization	high utilization	low utilization		0	0	1	White	Controlled	exposed	unexposed	exposed	non-disease	non-diseased
Female	40-54	54	Overweight	Stage 1 Hypertension	0	1	1	0	0	0	1	1	1	1	1	0	0	0	0	0	2	1	1	0	1	0	0	0	0	1	Stage 1 Hypertension	1	2	0	1	low utilization	low utilization	low utilization		0	1	2	Hispanics	Controlled	exposed	exposed	exposed	non-disease	diseased
Male	40-54	49	Obese	Stage 2 Hypertension	0	2	1	0	0	0	1	1	1	1	3	0	1	0	1	0	2	1	1	0	1	0	0	0	0	0	Stage 2 Hypertension	1	1	0	0	low utilization	low utilization	low utilization		0	1	2	Hispanics	Controlled	exposed	exposed	exposed	non-disease	non-diseased
Male	65+	72		Stage 1 Hypertension	0	2	5	0	0	0	1	1	1	1	1	22	1	0	0	1	0	1	1	1	1	0	0	0	0	0	Stage 1 Hypertension	1	2	0	0	low utilization	low utilization	low utilization		0	0	0	White	Controlled	exposed	exposed	exposed	non-disease	non-diseased
Male	55-64	56	Obese	Stage 1 Hypertension	0	1	1	0	0	0	1	1	1	1	2	22	1	0	1	1	2	1	1	1	1	0	0	0	1	1	Stage 1 Hypertension	1	2	0	1	low utilization	low utilization	low utilization		0	1	1	Hispanics	Controlled	exposed	exposed	exposed	non-disease	diseased
Female	55-64	60	Overweight	Stage 2 Hypertension	0	2	2	0	0	0	1	1	1	1	4	4	0	0	2	0	2	2	0	1	1	0	0	0	0	0	Stage 2 Hypertension	1	1	0	0	high utilization	low utilization	low utilization		0	1	1	Hispanics	Controlled	unexposed	exposed	exposed	non-disease	non-diseased
Female	65+	73	Overweight	Stage 1 Hypertension	0	1	2	0	1	0	1	1	0	1	3	23	0	0	1	2	2	1	1	2	0	0	0	0	0	1	Stage 1 Hypertension	1	2	0	1	low utilization	high utilization	low utilization		0	1	0	Hispanics	Controlled	exposed	unexposed	exposed	non-disease	diseased
Female	55-64	55	Overweight	Stage 2 Hypertension	0	1	1	0	0	0	1	0	0	0	17	45	0	0	3	2	2	3	0	2	0	0	0	0	0	1	Stage 2 Hypertension	1	1	0	1	high utilization	high utilization	low utilization		0	1	1	Hispanics	Controlled	unexposed	unexposed	exposed	non-disease	diseased
Female	25-39	36	Obese	Stage 2 Hypertension	0	1	1	0	0	0	1	1	0	1	4	32	0	0	2	2	2	2	0	2	0	0	0	0	0	1	Stage 2 Hypertension	1	1	1	1	high utilization	high utilization	low utilization		0	1	3	Hispanics	Uncontrolled	unexposed	unexposed	exposed	diseased	diseased
Female	55-64	64	Overweight	Normal	0	0	1	0	0	0	1	0	0	0	5	31	0	0	2	2	0	2	0	2	0	0	0	0	0	0	Normal	1	0	0	0	high utilization	high utilization	low utilization		0	0	1	White	Controlled	unexposed	unexposed	exposed	non-disease	non-diseased
Male	40-54	47	Obese	Stage 1 Hypertension	0	1	1	0	0	0	1	0	1	1	13	14	1	0	3	1	1	3	0	1	1	0	0	0	0	0	Stage 1 Hypertension	1	2	0	0	high utilization	low utilization	low utilization		1	0	2	Black	Controlled	unexposed	exposed	exposed	non-disease	non-diseased
Female	18-24	24	Overweight	Stage 1 Hypertension	0	0	3	0	0	0	1	0	0	0	14	72	0	0	3	2	0	3	0	2	0	0	0	0	1	0	Stage 1 Hypertension	1	2	0	0	high utilization	high utilization	low utilization		0	0	4	White	Controlled	unexposed	unexposed	exposed	non-disease	non-diseased
Female	40-54	51	Healthy Weight	Normal	0	0	5	0	1	0	1	1	1	1	1	2	0	0	0	0	3	1	1	1	1	0	0	0	0	1	Normal	1	0	1	1	low utilization	low utilization	low utilization		0	0	2	Other	Uncontrolled	exposed	exposed	exposed	diseased	diseased
Female	55-64	59	Overweight	Stage 2 Hypertension	0	0	1	0	0	0	1	1	1	1	1	6	0	0	0	1	3	1	1	1	1	0	0	0	0	0	Stage 2 Hypertension	1	1	0	0	low utilization	low utilization	low utilization		0	0	1	Other	Controlled	exposed	exposed	exposed	non-disease	non-diseased
Female	40-54	53	Obese	Stage 1 Hypertension	0	1	1	0	0	0	1	0	0	0	7	220	0	0	3	3	2	3	0	3	0	0	0	0	0	1	Stage 1 Hypertension	1	2	0	1	high utilization	high utilization	low utilization		0	1	2	Hispanics	Controlled	unexposed	unexposed	exposed	non-disease	diseased
Female	40-54	45	Obese	Stage 1 Hypertension	0	1	1	0	0	0	1	1	1	1	4	13	0	0	2	1	2	2	0	1	1	0	0	0	0	1	Stage 1 Hypertension	1	2	0	1	high utilization	low utilization	low utilization		0	1	2	Hispanics	Controlled	unexposed	exposed	exposed	non-disease	diseased
Male	55-64	55	Overweight	Stage 2 Hypertension	0	1	1	0	0	0	1	1	1	1	2	1	1	0	1	0	2	1	1	1	1	1	0	0	0	0	Stage 2 Hypertension	1	1	0	0	low utilization	low utilization	low utilization		0	1	1	Hispanics	Controlled	exposed	exposed	exposed	non-disease	non-diseased
Male	25-39	36	Obese	Stage 2 Hypertension	0	0	1	0	0	0	1	1	0	1	1	32	1	0	0	2	1	1	1	2	0	0	0	0	0	1	Stage 2 Hypertension	1	1	1	1	low utilization	high utilization	low utilization		1	0	3	Black	Uncontrolled	exposed	unexposed	exposed	diseased	diseased
Female	25-39	31	Obese	Normal	0	0	6	0	1	0	1	0	0	0	8	51	0	0	3	2	2	3	0	2	0	0	0	0	0	1	Normal	1	0	1	1	high utilization	high utilization	low utilization		0	1	3	Hispanics	Uncontrolled	unexposed	unexposed	exposed	diseased	diseased
Female	65+	66	Obese	Stage 2 Hypertension	0	1	2	0	0	0	1	1	1	1	2	3	0	0	1	0	1	1	1	1	1	0	0	0	0	0	Stage 2 Hypertension	1	1	0	0	low utilization	low utilization	low utilization		1	0	0	Black	Controlled	exposed	exposed	exposed	non-disease	non-diseased
Male	65+	67	Obese	Stage 1 Hypertension	0	0	5	0	0	0	1	0	0	0	27	98	1	0	3	3	0	3	0	3	0	0	0	1	0	0	Stage 1 Hypertension	1	2	0	0	high utilization	high utilization	low utilization		0	0	0	White	Controlled	unexposed	unexposed	exposed	non-disease	non-diseased
Female	65+	71		Stage 2 Hypertension	0	1	1	0	1	0	1	0	0	0	7	49	0	0	3	2	0	3	0	2	0	0	0	0	0	1	Stage 2 Hypertension	1	1	0	1	high utilization	high utilization	low utilization		0	0	0	White	Controlled	unexposed	unexposed	exposed	non-disease	diseased
Male	25-39	31	Overweight	Elevated	0	2	1	0	0	0	1	1	1	1	1	0	1	0	0	0	2	1	1	0	1	0	0	0	0	0	Elevated	1	3	0	0	low utilization	low utilization	low utilization		0	1	3	Hispanics	Controlled	exposed	exposed	exposed	non-disease	non-diseased
Male	55-64	58	Obese	Stage 2 Hypertension	0	1	1	0	1	0	1	1	1	1	1	12	1	0	0	1	2	1	1	1	1	0	0	0	0	1	Stage 2 Hypertension	1	1	1	1	low utilization	low utilization	low utilization		0	1	1	Hispanics	Uncontrolled	exposed	exposed	exposed	diseased	diseased
Female	65+	66	Overweight	Stage 2 Hypertension	0	1	2	0	0	0	1	0	0	0	6	41	0	0	2	2	1	2	0	2	0	0	0	1	0	0	Stage 2 Hypertension	1	1	0	0	high utilization	high utilization	low utilization		1	0	0	Black	Controlled	unexposed	unexposed	exposed	non-disease	non-diseased
Male	65+	68	Overweight	Stage 2 Hypertension	0	1	1	0	0	0	1	1	1	1	2	4	1	0	1	0	1	1	1	1	1	0	0	0	0	0	Stage 2 Hypertension	1	1	0	0	low utilization	low utilization	low utilization		1	0	0	Black	Controlled	exposed	exposed	exposed	non-disease	non-diseased
Female	65+	73	Obese	Stage 1 Hypertension	0	1	5	1	0	0	1	0	0	0	9	39	0	0	3	2	0	3	0	2	0	0	0	0	0	0	Stage 1 Hypertension	1	2	0	0	high utilization	high utilization	low utilization		0	0	0	White	Controlled	unexposed	unexposed	exposed	non-disease	non-diseased
Female	40-54	49	Obese	Elevated	0	0	2	0	0	0	1	0	0	0	5	52	0	0	2	2	1	2	0	2	0	0	0	0	0	0	Elevated	1	3	0	0	high utilization	high utilization	low utilization		1	0	2	Black	Controlled	unexposed	unexposed	exposed	non-disease	non-diseased
Male	55-64	55	Obese	Stage 1 Hypertension	0	0	1	0	0	0	1	1	1	1	1	9	1	0	0	1	3	1	1	1	1	0	0	0	0	1	Stage 1 Hypertension	1	2	1	1	low utilization	low utilization	low utilization		0	0	1	Other	Uncontrolled	exposed	exposed	exposed	diseased	diseased
Male	40-54	50	Overweight	Stage 1 Hypertension	1	1	1	0	0	0	1	0	1	1	5	20	1	0	2	1	2	2	0	1	1	0	0	0	0	1	Stage 1 Hypertension	1	2	0	1	high utilization	low utilization	low utilization		0	1	2	Hispanics	Controlled	unexposed	exposed	exposed	non-disease	diseased
Male	65+	66	Overweight	Stage 1 Hypertension	0	0	1	1	0	0	1	1	1	1	4	15	1	0	2	1	0	2	0	1	1	0	0	0	0	0	Stage 1 Hypertension	1	2	0	0	high utilization	low utilization	low utilization		0	0	0	White	Controlled	unexposed	exposed	exposed	non-disease	non-diseased
Male	65+	67	Overweight	Stage 2 Hypertension	0	1	3	1	0	0	1	0	0	0	5	23	1	0	2	2	0	2	0	2	0	0	0	0	0	1	Stage 2 Hypertension	1	1	0	1	high utilization	high utilization	low utilization		0	0	0	White	Controlled	unexposed	unexposed	exposed	non-disease	diseased
Male	65+	77	Obese	Stage 2 Hypertension	0	0	2	0	1	0	1	1	1	1	1	1	1	0	0	0	2	1	1	1	1	0	0	0	0	0	Stage 2 Hypertension	1	1	0	0	low utilization	low utilization	low utilization		0	1	0	Hispanics	Controlled	exposed	exposed	exposed	non-disease	non-diseased
Female	55-64	64	Obese	Stage 1 Hypertension	0	0	2	0	0	0	1	1	1	1	2	8	0	0	1	1	2	1	1	1	1	0	0	0	0	0	Stage 1 Hypertension	1	2	0	0	low utilization	low utilization	low utilization		0	1	1	Hispanics	Controlled	exposed	exposed	exposed	non-disease	non-diseased
Male	40-54	40	Overweight	Stage 1 Hypertension	0	0	4	1	0	0	1	0	0	0	38	132	1	0	3	3	3	3	0	3	0	0	0	0	0	1	Stage 1 Hypertension	1	2	0	1	high utilization	high utilization	low utilization		0	0	2	Other	Controlled	unexposed	unexposed	exposed	non-disease	diseased
Female	65+	77	Healthy Weight	Normal	0	1	5	0	0	0	1	0	0	0	12	39	0	0	3	2	3	3	0	2	0	0	0	0	0	0	Normal	1	0	0	0	high utilization	high utilization	low utilization		0	0	0	Other	Controlled	unexposed	unexposed	exposed	non-disease	non-diseased
Male	40-54	50	Overweight	Stage 1 Hypertension	0	2	1	0	0	0	1	1	1	1	2	15	1	0	1	1	2	1	1	1	1	0	0	0	0	0	Stage 1 Hypertension	1	2	0	0	low utilization	low utilization	low utilization		0	1	2	Hispanics	Controlled	exposed	exposed	exposed	non-disease	non-diseased
Male	40-54	40	Overweight	Stage 1 Hypertension	0	2	1	1	0	0	1	1	1	1	1	3	1	0	0	0	2	1	1	1	1	0	0	0	0	0	Stage 1 Hypertension	1	2	0	0	low utilization	low utilization	low utilization		0	1	2	Hispanics	Controlled	exposed	exposed	exposed	non-disease	non-diseased
Male	18-24	20		Elevated	0	1	1	0	0	0	1	1	1	1	4	20	1	0	2	1	2	2	0	1	1	0	0	0	1	0	Elevated	1	3	0	0	high utilization	low utilization	low utilization		0	1	4	Hispanics	Controlled	unexposed	exposed	exposed	non-disease	non-diseased
Male	25-39	30	Obese	Stage 2 Hypertension	0	0	1	1	0	0	1	1	1	1	1	11	1	0	0	1	1	1	1	1	1	0	0	0	0	1	Stage 2 Hypertension	1	1	1	1	low utilization	low utilization	low utilization		1	0	3	Black	Uncontrolled	exposed	exposed	exposed	diseased	diseased
Male	65+	78	Obese	Stage 2 Hypertension	0	1	1	0	0	0	1	1	0	1	1	28	1	0	0	2	2	1	1	2	0	0	0	0	0	1	Stage 2 Hypertension	1	1	0	1	low utilization	high utilization	low utilization		0	1	0	Hispanics	Controlled	exposed	unexposed	exposed	non-disease	diseased
Female	55-64	63	Overweight	Stage 1 Hypertension	0	1	1	0	0	0	1	1	1	1	3	0	0	0	1	0	2	1	1	0	1	0	0	0	0	0	Stage 1 Hypertension	1	2	0	0	low utilization	low utilization	low utilization		0	1	1	Hispanics	Controlled	exposed	exposed	exposed	non-disease	non-diseased
Male	65+	70	Healthy Weight	Stage 1 Hypertension	0	1	1	1	0	0	1	0	0	0	5	142	1	0	2	3	3	2	0	3	0	0	0	0	0	1	Stage 1 Hypertension	1	2	0	1	high utilization	high utilization	low utilization		0	0	0	Other	Controlled	unexposed	unexposed	exposed	non-disease	diseased
Male	25-39	31	Overweight	Stage 2 Hypertension	0	2	1	0	0	0	1	1	0	1	2	24	1	0	1	2	2	1	1	2	0	0	0	0	0	1	Stage 2 Hypertension	1	1	1	1	low utilization	high utilization	low utilization		0	1	3	Hispanics	Uncontrolled	exposed	unexposed	exposed	diseased	diseased
Female	40-54	50	Obese	Stage 1 Hypertension	0	1	1	0	0	0	1	1	1	1	4	11	0	0	2	1	2	2	0	1	1	0	1	0	0	0	Stage 1 Hypertension	1	2	0	0	high utilization	low utilization	low utilization		0	1	2	Hispanics	Controlled	unexposed	exposed	exposed	non-disease	non-diseased
Male	55-64	58	Overweight	Stage 1 Hypertension	0	0	2	0	0	0	1	1	1	1	1	2	1	0	0	0	1	1	1	1	1	0	0	0	0	0	Stage 1 Hypertension	1	2	0	0	low utilization	low utilization	low utilization		1	0	1	Black	Controlled	exposed	exposed	exposed	non-disease	non-diseased
Female	55-64	61	Obese	Stage 1 Hypertension	0	1	2	0	0	0	1	1	1	1	1	2	0	0	0	0	1	1	1	1	1	0	0	0	0	0	Stage 1 Hypertension	1	2	0	0	low utilization	low utilization	low utilization		1	0	1	Black	Controlled	exposed	exposed	exposed	non-disease	non-diseased
Female	65+	71	Obese	Stage 1 Hypertension	0	1	2	0	0	0	1	1	1	1	2	1	0	0	1	0	1	1	1	1	1	0	0	1	0	0	Stage 1 Hypertension	1	2	0	0	low utilization	low utilization	low utilization		1	0	0	Black	Controlled	exposed	exposed	exposed	non-disease	non-diseased
Female	55-64	56	Overweight	Stage 2 Hypertension	0	0	2	0	0	0	1	0	1	1	8	13	0	0	3	1	1	3	0	1	1	0	0	0	0	0	Stage 2 Hypertension	1	1	0	0	high utilization	low utilization	low utilization		1	0	1	Black	Controlled	unexposed	exposed	exposed	non-disease	non-diseased
Female	55-64	56	Obese	Stage 1 Hypertension	0	1	1	0	0	0	1	1	1	1	1	1	0	0	0	0	2	1	1	1	1	0	0	0	0	0	Stage 1 Hypertension	1	2	0	0	low utilization	low utilization	low utilization		0	1	1	Hispanics	Controlled	exposed	exposed	exposed	non-disease	non-diseased
Female	25-39	30	Overweight	Stage 1 Hypertension	0	1	1	0	0	0	1	0	0	0	9	31	0	0	3	2	1	3	0	2	0	0	1	0	0	0	Stage 1 Hypertension	1	2	0	0	high utilization	high utilization	low utilization		1	0	3	Black	Controlled	unexposed	unexposed	exposed	non-disease	non-diseased
Female	65+	72	Overweight	Stage 2 Hypertension	0	1	2	0	1	0	1	1	1	1	4	6	0	0	2	1	2	2	0	1	1	0	0	0	0	1	Stage 2 Hypertension	1	1	1	1	high utilization	low utilization	low utilization		0	1	0	Hispanics	Uncontrolled	unexposed	exposed	exposed	diseased	diseased
Female	55-64	58	Overweight	Stage 1 Hypertension	0	0	1	0	1	0	1	1	0	1	1	25	0	0	0	2	2	1	1	2	0	0	0	0	0	1	Stage 1 Hypertension	1	2	1	1	low utilization	high utilization	low utilization		0	1	1	Hispanics	Uncontrolled	exposed	unexposed	exposed	diseased	diseased
Female	65+	72	Overweight	Stage 1 Hypertension	0	1	2	0	0	0	1	1	0	1	2	40	0	0	1	2	1	1	1	2	0	0	0	0	0	0	Stage 1 Hypertension	1	2	0	0	low utilization	high utilization	low utilization		1	0	0	Black	Controlled	exposed	unexposed	exposed	non-disease	non-diseased
Male	40-54	46	Obese	Stage 2 Hypertension	0	2	2	0	0	0	1	0	0	0	7	27	1	0	3	2	2	3	0	2	0	0	0	0	0	1	Stage 2 Hypertension	1	1	0	1	high utilization	high utilization	low utilization		0	1	2	Hispanics	Controlled	unexposed	unexposed	exposed	non-disease	diseased
Female	65+	72	Overweight	Stage 2 Hypertension	0	1	1	0	1	0	1	1	0	1	4	37	0	0	2	2	2	2	0	2	0	0	0	0	0	1	Stage 2 Hypertension	1	1	1	1	high utilization	high utilization	low utilization		0	1	0	Hispanics	Uncontrolled	unexposed	unexposed	exposed	diseased	diseased
Male	40-54	49	Obese	Stage 2 Hypertension	0	0	1	0	1	0	1	1	1	1	1	8	1	0	0	1	2	1	1	1	1	0	0	0	0	0	Stage 2 Hypertension	1	1	0	0	low utilization	low utilization	low utilization		0	1	2	Hispanics	Controlled	exposed	exposed	exposed	non-disease	non-diseased
Male	55-64	56	Healthy Weight	Normal	0	0	2	0	0	0	1	1	1	1	1	8	1	0	0	1	2	1	1	1	1	0	0	0	0	1	Normal	1	0	0	1	low utilization	low utilization	low utilization		0	1	1	Hispanics	Controlled	exposed	exposed	exposed	non-disease	diseased
Male	40-54	42	Obese	Stage 1 Hypertension	0	2	1	0	0	0	1	1	0	1	2	71	1	0	1	2	2	1	1	2	0	0	0	0	0	0	Stage 1 Hypertension	1	2	0	0	low utilization	high utilization	low utilization		0	1	2	Hispanics	Controlled	exposed	unexposed	exposed	non-disease	non-diseased
Female	40-54	53	Overweight	Stage 1 Hypertension	0	0	1	1	0	0	1	1	1	1	1	0	0	0	0	0	2	1	1	0	1	0	0	0	0	0	Stage 1 Hypertension	1	2	0	0	low utilization	low utilization	low utilization		0	1	2	Hispanics	Controlled	exposed	exposed	exposed	non-disease	non-diseased
Female	40-54	54	Obese	Elevated	0	0	1	0	0	0	1	0	0	0	8	112	0	0	3	3	1	3	0	3	0	0	0	0	0	0	Elevated	1	3	0	0	high utilization	high utilization	low utilization		1	0	2	Black	Controlled	unexposed	unexposed	exposed	non-disease	non-diseased
Male	55-64	58	Healthy Weight	Stage 2 Hypertension	0	1	1	0	0	0	1	1	1	1	2	14	1	0	1	1	3	1	1	1	1	0	0	0	0	0	Stage 2 Hypertension	1	1	0	0	low utilization	low utilization	low utilization		0	0	1	Other	Controlled	exposed	exposed	exposed	non-disease	non-diseased
Female	55-64	56		Stage 1 Hypertension	0	1	1	1	0	0	1	1	1	1	3	2	0	0	1	0	2	1	1	1	1	0	0	0	0	0	Stage 1 Hypertension	1	2	0	0	low utilization	low utilization	low utilization		0	1	1	Hispanics	Controlled	exposed	exposed	exposed	non-disease	non-diseased
Female	65+	79	Healthy Weight	Stage 1 Hypertension	0	1	1	0	0	0	1	0	0	0	6	24	0	0	2	2	0	2	0	2	0	0	0	0	0	0	Stage 1 Hypertension	1	2	0	0	high utilization	high utilization	low utilization		0	0	0	White	Controlled	unexposed	unexposed	exposed	non-disease	non-diseased
Male	65+	65	Healthy Weight	Stage 2 Hypertension	0	1	3	0	0	0	1	0	0	0	5	56	1	0	2	2	3	2	0	2	0	0	0	1	0	0	Stage 2 Hypertension	1	1	0	0	high utilization	high utilization	low utilization		0	0	0	Other	Controlled	unexposed	unexposed	exposed	non-disease	non-diseased
Male	40-54	52	Obese	Stage 1 Hypertension	0	2	1	0	1	0	1	1	1	1	1	0	1	0	0	0	1	1	1	0	1	0	0	0	0	1	Stage 1 Hypertension	1	2	0	1	low utilization	low utilization	low utilization		1	0	2	Black	Controlled	exposed	exposed	exposed	non-disease	diseased
Female	65+	68	Obese	Stage 1 Hypertension	0	1	5	1	0	0	1	1	1	1	1	22	0	0	0	1	0	1	1	1	1	0	0	0	0	1	Stage 1 Hypertension	1	2	1	1	low utilization	low utilization	low utilization		0	0	0	White	Uncontrolled	exposed	exposed	exposed	diseased	diseased
Female	55-64	55	Obese	Stage 2 Hypertension	0	2	1	0	0	0	1	0	0	0	13	82	0	0	3	3	2	3	0	3	0	0	0	0	0	0	Stage 2 Hypertension	1	1	0	0	high utilization	high utilization	low utilization		0	1	1	Hispanics	Controlled	unexposed	unexposed	exposed	non-disease	non-diseased
Male	55-64	59	Obese	Stage 2 Hypertension	1	0	1	0	0	0	1	0	0	0	6	33	1	0	2	2	2	2	0	2	0	0	0	0	0	1	Stage 2 Hypertension	1	1	0	1	high utilization	high utilization	low utilization		0	1	1	Hispanics	Controlled	unexposed	unexposed	exposed	non-disease	diseased
Male	65+	72	Overweight	Stage 2 Hypertension	0	1	1	0	0	0	1	0	0	0	9	80	1	0	3	3	0	3	0	3	0	0	0	0	0	0	Stage 2 Hypertension	1	1	0	0	high utilization	high utilization	low utilization		0	0	0	White	Controlled	unexposed	unexposed	exposed	non-disease	non-diseased
Male	65+	75	Overweight	Stage 2 Hypertension	0	1	1	0	0	0	1	1	1	1	1	22	1	0	0	1	2	1	1	1	1	0	0	0	0	0	Stage 2 Hypertension	1	1	0	0	low utilization	low utilization	low utilization		0	1	0	Hispanics	Controlled	exposed	exposed	exposed	non-disease	non-diseased
Female	55-64	59	Healthy Weight	Stage 2 Hypertension	0	1	1	0	0	0	1	1	1	1	4	0	0	0	2	0	2	2	0	0	1	0	0	0	0	0	Stage 2 Hypertension	1	1	0	0	high utilization	low utilization	low utilization		0	1	1	Hispanics	Controlled	unexposed	exposed	exposed	non-disease	non-diseased
Female	55-64	60	Obese	Stage 2 Hypertension	0	0	2	1	0	0	1	1	1	1	2	0	0	0	1	0	1	1	1	0	1	0	0	0	0	1	Stage 2 Hypertension	1	1	1	1	low utilization	low utilization	low utilization		1	0	1	Black	Uncontrolled	exposed	exposed	exposed	diseased	diseased
Male	65+	66	Healthy Weight	Stage 1 Hypertension	0	1	1	0	0	0	1	0	0	0	8	121	1	0	3	3	2	3	0	3	0	0	0	0	0	0	Stage 1 Hypertension	1	2	0	0	high utilization	high utilization	low utilization		0	1	0	Hispanics	Controlled	unexposed	unexposed	exposed	non-disease	non-diseased
Male	40-54	54	Obese	Stage 2 Hypertension	0	1	2	0	0	0	1	1	1	1	1	13	1	0	0	1	1	1	1	1	1	0	0	0	0	1	Stage 2 Hypertension	1	1	1	1	low utilization	low utilization	low utilization		1	0	2	Black	Uncontrolled	exposed	exposed	exposed	diseased	diseased
Male	65+	77	Overweight	Stage 1 Hypertension	0	1	5	0	1	0	1	0	0	0	11	49	1	0	3	2	0	3	0	2	0	0	0	0	0	0	Stage 1 Hypertension	1	2	0	0	high utilization	high utilization	low utilization		0	0	0	White	Controlled	unexposed	unexposed	exposed	non-disease	non-diseased
Female	65+	72	Overweight	Stage 1 Hypertension	0	1	1	0	0	0	1	1	1	1	1	8	0	0	0	1	2	1	1	1	1	0	0	0	0	0	Stage 1 Hypertension	1	2	0	0	low utilization	low utilization	low utilization		0	1	0	Hispanics	Controlled	exposed	exposed	exposed	non-disease	non-diseased
Male	40-54	41	Overweight	Stage 1 Hypertension	0	2	1	0	1	0	1	1	0	1	4	61	1	0	2	2	2	2	0	2	0	0	0	0	0	1	Stage 1 Hypertension	1	2	1	1	high utilization	high utilization	low utilization		0	1	2	Hispanics	Uncontrolled	unexposed	unexposed	exposed	diseased	diseased
Female	65+	88	Healthy Weight	Stage 1 Hypertension	0	1	1	0	1	0	1	1	1	1	1	0	0	0	0	0	2	1	1	0	1	0	0	0	0	0	Stage 1 Hypertension	1	2	0	0	low utilization	low utilization	low utilization		0	1	0	Hispanics	Controlled	exposed	exposed	exposed	non-disease	non-diseased
Male	65+	68	Obese	Stage 1 Hypertension	0	0	1	0	0	0	1	1	1	1	2	0	1	0	1	0	3	1	1	0	1	0	0	0	0	1	Stage 1 Hypertension	1	2	1	1	low utilization	low utilization	low utilization		0	0	0	Other	Uncontrolled	exposed	exposed	exposed	diseased	diseased
Male	55-64	64	Overweight	Stage 2 Hypertension	0	1	2	0	0	0	1	1	1	1	1	3	1	0	0	0	1	1	1	1	1	0	0	0	0	1	Stage 2 Hypertension	1	1	1	1	low utilization	low utilization	low utilization		1	0	1	Black	Uncontrolled	exposed	exposed	exposed	diseased	diseased
Male	25-39	29	Overweight	Stage 2 Hypertension	1	0	1	0	0	0	1	0	1	1	6	14	1	0	2	1	1	2	0	1	1	0	0	0	0	1	Stage 2 Hypertension	1	1	1	1	high utilization	low utilization	low utilization		1	0	3	Black	Uncontrolled	unexposed	exposed	exposed	diseased	diseased
Female	65+	68	Healthy Weight	Stage 2 Hypertension	0	1	1	0	0	0	1	1	1	1	1	0	0	0	0	0	2	1	1	0	1	0	0	0	0	0	Stage 2 Hypertension	1	1	0	0	low utilization	low utilization	low utilization		0	1	0	Hispanics	Controlled	exposed	exposed	exposed	non-disease	non-diseased
Female	65+	72	Obese	Stage 2 Hypertension	0	1	1	0	0	0	1	1	1	1	2	0	0	0	1	0	2	1	1	0	1	0	0	0	0	1	Stage 2 Hypertension	1	1	0	1	low utilization	low utilization	low utilization		0	1	0	Hispanics	Controlled	exposed	exposed	exposed	non-disease	diseased
Female	40-54	42	Overweight	Stage 2 Hypertension	0	1	1	0	1	0	1	1	1	1	1	15	0	0	0	1	2	1	1	1	1	0	0	0	0	1	Stage 2 Hypertension	1	1	1	1	low utilization	low utilization	low utilization		0	1	2	Hispanics	Uncontrolled	exposed	exposed	exposed	diseased	diseased
Female	40-54	51	Obese	Stage 2 Hypertension	0	0	2	1	0	0	1	0	0	0	15	70	0	0	3	2	2	3	0	2	0	0	0	0	0	0	Stage 2 Hypertension	1	1	0	0	high utilization	high utilization	low utilization		0	1	2	Hispanics	Controlled	unexposed	unexposed	exposed	non-disease	non-diseased
Female	55-64	57	Overweight	Normal	0	0	5	0	0	0	1	0	0	0	14	127	0	0	3	3	0	3	0	3	0	0	0	0	0	0	Normal	1	0	0	0	high utilization	high utilization	low utilization		0	0	1	White	Controlled	unexposed	unexposed	exposed	non-disease	non-diseased
Female	65+	65	Obese	Stage 1 Hypertension	0	1	2	0	0	0	1	1	1	1	1	11	0	0	0	1	2	1	1	1	1	0	0	0	0	1	Stage 1 Hypertension	1	2	0	1	low utilization	low utilization	low utilization		0	1	0	Hispanics	Controlled	exposed	exposed	exposed	non-disease	diseased
Female	65+	72	Healthy Weight	Stage 1 Hypertension	0	1	5	0	0	0	1	1	0	1	2	56	0	0	1	2	0	1	1	2	0	0	0	0	0	0	Stage 1 Hypertension	1	2	0	0	low utilization	high utilization	low utilization		0	0	0	White	Controlled	exposed	unexposed	exposed	non-disease	non-diseased
Female	40-54	46	Obese	Stage 1 Hypertension	0	1	2	1	0	0	1	0	0	0	6	29	0	0	2	2	2	2	0	2	0	0	0	0	0	0	Stage 1 Hypertension	1	2	0	0	high utilization	high utilization	low utilization		0	1	2	Hispanics	Controlled	unexposed	unexposed	exposed	non-disease	non-diseased
Female	40-54	54	Obese	Stage 2 Hypertension	0	0	1	0	1	0	1	1	1	1	1	3	0	0	0	0	1	1	1	1	1	0	0	0	0	1	Stage 2 Hypertension	1	1	1	1	low utilization	low utilization	low utilization		1	0	2	Black	Uncontrolled	exposed	exposed	exposed	diseased	diseased
Male	55-64	60	Obese	Stage 2 Hypertension	0	1	1	0	0	0	1	1	0	1	1	24	1	0	0	2	2	1	1	2	0	0	0	0	0	0	Stage 2 Hypertension	1	1	0	0	low utilization	high utilization	low utilization		0	1	1	Hispanics	Controlled	exposed	unexposed	exposed	non-disease	non-diseased
Female	65+	69	Healthy Weight	Stage 2 Hypertension	0	1	1	0	1	0	1	1	1	1	1	4	0	0	0	0	2	1	1	1	1	0	0	0	0	1	Stage 2 Hypertension	1	1	0	1	low utilization	low utilization	low utilization		0	1	0	Hispanics	Controlled	exposed	exposed	exposed	non-disease	diseased
Female	40-54	54	Obese	Stage 2 Hypertension	0	0	2	0	0	0	1	1	0	1	3	33	0	0	1	2	1	1	1	2	0	0	0	0	0	0	Stage 2 Hypertension	1	1	0	0	low utilization	high utilization	low utilization		1	0	2	Black	Controlled	exposed	unexposed	exposed	non-disease	non-diseased
Male	55-64	60	Obese	Stage 2 Hypertension	0	0	2	0	0	0	1	1	1	1	1	7	1	0	0	1	1	1	1	1	1	0	0	0	0	1	Stage 2 Hypertension	1	1	0	1	low utilization	low utilization	low utilization		1	0	1	Black	Controlled	exposed	exposed	exposed	non-disease	diseased
Male	25-39	34	Obese	Stage 1 Hypertension	1	1	1	0	1	0	1	0	1	1	7	9	1	0	3	1	2	3	0	1	1	0	0	0	0	1	Stage 1 Hypertension	1	2	1	1	high utilization	low utilization	low utilization		0	1	3	Hispanics	Uncontrolled	unexposed	exposed	exposed	diseased	diseased
Female	55-64	57	Healthy Weight	Normal	0	0	1	0	1	0	1	1	1	1	1	1	0	0	0	0	1	1	1	1	1	0	0	0	0	1	Normal	1	0	1	1	low utilization	low utilization	low utilization		1	0	1	Black	Uncontrolled	exposed	exposed	exposed	diseased	diseased
Male	40-54	54	Overweight	Stage 1 Hypertension	0	0	1	0	0	0	1	1	0	1	3	27	1	0	1	2	0	1	1	2	0	0	0	0	0	0	Stage 1 Hypertension	1	2	0	0	low utilization	high utilization	low utilization		0	0	2	White	Controlled	exposed	unexposed	exposed	non-disease	non-diseased
Female	40-54	42	Obese	Stage 2 Hypertension	0	1	2	0	0	0	1	1	1	1	1	0	0	0	0	0	1	1	1	0	1	0	0	0	0	1	Stage 2 Hypertension	1	1	0	1	low utilization	low utilization	low utilization		1	0	2	Black	Controlled	exposed	exposed	exposed	non-disease	diseased
Male	55-64	60	Obese	Stage 1 Hypertension	0	2	1	0	1	0	1	0	1	1	5	12	1	0	2	1	2	2	0	1	1	0	1	0	0	1	Stage 1 Hypertension	1	2	1	1	high utilization	low utilization	low utilization		0	1	1	Hispanics	Uncontrolled	unexposed	exposed	exposed	diseased	diseased
Male	40-54	51	Overweight	Stage 1 Hypertension	0	1	1	0	0	0	1	1	1	1	1	0	1	0	0	0	2	1	1	0	1	0	0	0	0	0	Stage 1 Hypertension	1	2	0	0	low utilization	low utilization	low utilization		0	1	2	Hispanics	Controlled	exposed	exposed	exposed	non-disease	non-diseased
Male	55-64	59		Stage 2 Hypertension	0	2	5	0	0	0	1	0	0	0	5	102	1	0	2	3	0	2	0	3	0	0	0	0	0	0	Stage 2 Hypertension	1	1	0	0	high utilization	high utilization	low utilization		0	0	1	White	Controlled	unexposed	unexposed	exposed	non-disease	non-diseased
Male	55-64	59	Overweight	Stage 2 Hypertension	0	1	2	0	0	0	1	1	1	1	1	15	1	0	0	1	2	1	1	1	1	0	0	0	0	1	Stage 2 Hypertension	1	1	0	1	low utilization	low utilization	low utilization		0	1	1	Hispanics	Controlled	exposed	exposed	exposed	non-disease	diseased
Female	65+	75	Overweight	Stage 2 Hypertension	0	2	1	0	0	0	1	1	1	1	2	0	0	0	1	0	2	1	1	0	1	0	0	0	0	0	Stage 2 Hypertension	1	1	0	0	low utilization	low utilization	low utilization		0	1	0	Hispanics	Controlled	exposed	exposed	exposed	non-disease	non-diseased
Female	65+	67	Overweight	Stage 2 Hypertension	0	1	1	0	0	0	1	1	1	1	1	0	0	0	0	0	2	1	1	0	1	0	0	0	0	0	Stage 2 Hypertension	1	1	0	0	low utilization	low utilization	low utilization		0	1	0	Hispanics	Controlled	exposed	exposed	exposed	non-disease	non-diseased
Male	65+	70	Healthy Weight	Stage 1 Hypertension	0	0	1	0	0	0	1	1	1	1	1	11	1	0	0	1	3	1	1	1	1	0	0	0	0	1	Stage 1 Hypertension	1	2	1	1	low utilization	low utilization	low utilization		0	0	0	Other	Uncontrolled	exposed	exposed	exposed	diseased	diseased
Male	55-64	58	Overweight	Stage 2 Hypertension	0	1	1	0	0	0	1	0	1	1	8	10	1	0	3	1	1	3	0	1	1	0	0	0	0	0	Stage 2 Hypertension	1	1	0	0	high utilization	low utilization	low utilization		1	0	1	Black	Controlled	unexposed	exposed	exposed	non-disease	non-diseased
Female	40-54	44	Obese	Stage 2 Hypertension	0	1	1	0	0	0	1	1	0	1	1	27	0	0	0	2	2	1	1	2	0	0	0	0	0	0	Stage 2 Hypertension	1	1	0	0	low utilization	high utilization	low utilization		0	1	2	Hispanics	Controlled	exposed	unexposed	exposed	non-disease	non-diseased
Male	40-54	48	Obese	Stage 2 Hypertension	0	0	2	0	0	0	1	1	1	1	1	14	1	0	0	1	2	1	1	1	1	0	0	0	0	0	Stage 2 Hypertension	1	1	0	0	low utilization	low utilization	low utilization		0	1	2	Hispanics	Controlled	exposed	exposed	exposed	non-disease	non-diseased
Male	65+	87	Underweight	Stage 2 Hypertension	0	1	1	0	1	0	1	0	0	0	5	40	1	0	2	2	2	2	0	2	0	0	0	0	0	0	Stage 2 Hypertension	1	1	0	0	high utilization	high utilization	low utilization		0	1	0	Hispanics	Controlled	unexposed	unexposed	exposed	non-disease	non-diseased
Male	65+	74	Healthy Weight	Stage 1 Hypertension	0	1	3	0	0	0	1	1	1	1	1	12	1	0	0	1	3	1	1	1	1	0	0	0	0	0	Stage 1 Hypertension	1	2	0	0	low utilization	low utilization	low utilization		0	0	0	Other	Controlled	exposed	exposed	exposed	non-disease	non-diseased
Female	65+	82	Overweight	Stage 2 Hypertension	0	1	1	0	0	0	1	1	1	1	2	5	0	0	1	0	2	1	1	1	1	1	0	0	0	0	Stage 2 Hypertension	1	1	0	0	low utilization	low utilization	low utilization		0	1	0	Hispanics	Controlled	exposed	exposed	exposed	non-disease	non-diseased
Female	40-54	43	Obese	Stage 2 Hypertension	0	0	1	0	0	0	1	1	0	1	4	24	0	0	2	2	1	2	0	2	0	0	0	0	0	1	Stage 2 Hypertension	1	1	0	1	high utilization	high utilization	low utilization		1	0	2	Black	Controlled	unexposed	unexposed	exposed	non-disease	diseased
Female	40-54	48	Overweight	Stage 1 Hypertension	0	2	1	0	0	0	1	1	1	1	1	0	0	0	0	0	2	1	1	0	1	0	0	0	0	0	Stage 1 Hypertension	1	2	0	0	low utilization	low utilization	low utilization		0	1	2	Hispanics	Controlled	exposed	exposed	exposed	non-disease	non-diseased
Female	55-64	63	Obese	Stage 2 Hypertension	0	0	2	0	0	0	1	1	0	1	3	94	0	0	1	3	1	1	1	3	0	1	0	0	0	1	Stage 2 Hypertension	1	1	1	1	low utilization	high utilization	low utilization		1	0	1	Black	Uncontrolled	exposed	unexposed	exposed	diseased	diseased
Female	25-39	35	Obese	Stage 1 Hypertension	0	0	1	0	0	0	1	1	1	1	1	13	0	0	0	1	1	1	1	1	1	0	0	0	0	1	Stage 1 Hypertension	1	2	1	1	low utilization	low utilization	low utilization		1	0	3	Black	Uncontrolled	exposed	exposed	exposed	diseased	diseased
Male	55-64	63	Overweight	Stage 1 Hypertension	0	1	2	0	0	0	1	1	0	1	3	55	1	0	1	2	0	1	1	2	0	0	0	0	0	1	Stage 1 Hypertension	1	2	1	1	low utilization	high utilization	low utilization		0	0	1	White	Uncontrolled	exposed	unexposed	exposed	diseased	diseased
Male	55-64	55	Obese	Stage 2 Hypertension	0	1	1	0	1	0	1	1	1	1	4	12	1	0	2	1	2	2	0	1	1	0	0	0	0	1	Stage 2 Hypertension	1	1	1	1	high utilization	low utilization	low utilization		0	1	1	Hispanics	Uncontrolled	unexposed	exposed	exposed	diseased	diseased
Female	65+	90	Healthy Weight	Stage 2 Hypertension	0	0	1	0	1	0	1	1	1	1	1	6	0	0	0	1	3	1	1	1	1	0	0	0	0	1	Stage 2 Hypertension	1	1	1	1	low utilization	low utilization	low utilization		0	0	0	Other	Uncontrolled	exposed	exposed	exposed	diseased	diseased
Male	40-54	46	Overweight	Stage 2 Hypertension	0	1	1	0	1	0	1	1	1	1	1	6	1	0	0	1	1	1	1	1	1	0	0	0	0	1	Stage 2 Hypertension	1	1	1	1	low utilization	low utilization	low utilization		1	0	2	Black	Uncontrolled	exposed	exposed	exposed	diseased	diseased
Female	65+	66	Obese	Stage 1 Hypertension	0	1	1	0	0	0	1	0	0	0	5	40	0	0	2	2	2	2	0	2	0	0	0	0	0	0	Stage 1 Hypertension	1	2	0	0	high utilization	high utilization	low utilization		0	1	0	Hispanics	Controlled	unexposed	unexposed	exposed	non-disease	non-diseased
Female	55-64	62	Healthy Weight	Stage 1 Hypertension	0	0	1	0	0	0	1	0	0	0	5	71	0	0	2	2	1	2	0	2	0	0	0	0	0	0	Stage 1 Hypertension	1	2	0	0	high utilization	high utilization	low utilization		1	0	1	Black	Controlled	unexposed	unexposed	exposed	non-disease	non-diseased
Female	40-54	50	Obese	Stage 1 Hypertension	0	2	1	0	0	0	1	1	1	1	1	0	0	0	0	0	2	1	1	0	1	0	0	0	0	1	Stage 1 Hypertension	1	2	1	1	low utilization	low utilization	low utilization		0	1	2	Hispanics	Uncontrolled	exposed	exposed	exposed	diseased	diseased
Male	55-64	56	Obese	Stage 2 Hypertension	1	1	1	0	0	0	1	1	1	1	1	0	1	0	0	0	2	1	1	0	1	0	0	0	0	1	Stage 2 Hypertension	1	1	0	1	low utilization	low utilization	low utilization		0	1	1	Hispanics	Controlled	exposed	exposed	exposed	non-disease	diseased
Female	65+	93	Obese	Stage 2 Hypertension	0	1	1	0	1	0	1	1	1	1	1	0	0	0	0	0	2	1	1	0	1	0	0	0	0	0	Stage 2 Hypertension	1	1	0	0	low utilization	low utilization	low utilization		0	1	0	Hispanics	Controlled	exposed	exposed	exposed	non-disease	non-diseased
Female	55-64	62	Obese	Stage 1 Hypertension	0	1	1	0	0	0	1	1	1	1	4	8	0	0	2	1	3	2	0	1	1	0	0	0	0	1	Stage 1 Hypertension	1	2	0	1	high utilization	low utilization	low utilization		0	0	1	Other	Controlled	unexposed	exposed	exposed	non-disease	diseased
Female	65+	79	Healthy Weight	Stage 2 Hypertension	1	1	1	0	0	0	1	1	0	1	4	39	0	0	2	2	0	2	0	2	0	0	0	0	0	0	Stage 2 Hypertension	1	1	0	0	high utilization	high utilization	low utilization		0	0	0	White	Controlled	unexposed	unexposed	exposed	non-disease	non-diseased
Male	40-54	45		Stage 2 Hypertension	0	2	1	0	0	0	1	1	1	1	1	0	1	0	0	0	2	1	1	0	1	0	0	0	0	1	Stage 2 Hypertension	1	1	1	1	low utilization	low utilization	low utilization		0	1	2	Hispanics	Uncontrolled	exposed	exposed	exposed	diseased	diseased
Female	40-54	41	Healthy Weight	Stage 2 Hypertension	0	1	2	0	0	0	1	0	0	0	6	24	0	0	2	2	1	2	0	2	0	0	0	0	0	0	Stage 2 Hypertension	1	1	0	0	high utilization	high utilization	low utilization		1	0	2	Black	Controlled	unexposed	unexposed	exposed	non-disease	non-diseased
Female	40-54	49	Obese	Stage 1 Hypertension	0	1	1	1	0	0	1	1	1	1	1	0	0	0	0	0	2	1	1	0	1	0	0	0	0	0	Stage 1 Hypertension	1	2	0	0	low utilization	low utilization	low utilization		0	1	2	Hispanics	Controlled	exposed	exposed	exposed	non-disease	non-diseased
Male	65+	78	Overweight	Stage 2 Hypertension	0	1	1	0	0	0	1	1	1	1	1	0	1	0	0	0	2	1	1	0	1	0	0	0	0	0	Stage 2 Hypertension	1	1	0	0	low utilization	low utilization	low utilization		0	1	0	Hispanics	Controlled	exposed	exposed	exposed	non-disease	non-diseased
Female	40-54	50	Obese	Stage 2 Hypertension	0	0	2	0	0	0	1	1	0	1	1	29	0	0	0	2	1	1	1	2	0	0	0	0	0	0	Stage 2 Hypertension	1	1	0	0	low utilization	high utilization	low utilization		1	0	2	Black	Controlled	exposed	unexposed	exposed	non-disease	non-diseased
Female	65+	68	Obese	Stage 2 Hypertension	0	1	1	0	0	0	1	1	0	1	3	43	0	0	1	2	2	1	1	2	0	0	0	0	0	0	Stage 2 Hypertension	1	1	0	0	low utilization	high utilization	low utilization		0	1	0	Hispanics	Controlled	exposed	unexposed	exposed	non-disease	non-diseased
Male	25-39	38	Obese	Stage 1 Hypertension	1	0	2	0	0	0	1	1	0	1	1	41	1	0	0	2	3	1	1	2	0	0	0	0	0	1	Stage 1 Hypertension	1	2	1	1	low utilization	high utilization	low utilization		0	0	3	Other	Uncontrolled	exposed	unexposed	exposed	diseased	diseased
Female	55-64	59	Overweight	Elevated	0	0	5	1	0	0	1	0	1	1	6	16	0	0	2	1	0	2	0	1	1	0	0	0	0	0	Elevated	1	3	0	0	high utilization	low utilization	low utilization		0	0	1	White	Controlled	unexposed	exposed	exposed	non-disease	non-diseased
Female	25-39	34	Overweight	Stage 1 Hypertension	0	1	1	0	0	0	1	0	0	0	7	47	0	0	3	2	2	3	0	2	0	0	0	0	0	0	Stage 1 Hypertension	1	2	0	0	high utilization	high utilization	low utilization		0	1	3	Hispanics	Controlled	unexposed	unexposed	exposed	non-disease	non-diseased
Male	55-64	58	Obese	Stage 2 Hypertension	0	2	2	0	0	0	1	1	1	1	2	0	1	0	1	0	2	1	1	0	1	0	0	0	0	0	Stage 2 Hypertension	1	1	0	0	low utilization	low utilization	low utilization		0	1	1	Hispanics	Controlled	exposed	exposed	exposed	non-disease	non-diseased
Female	65+	65	Overweight	Stage 1 Hypertension	0	1	2	0	0	0	1	1	1	1	3	1	0	0	1	0	1	1	1	1	1	0	0	1	0	0	Stage 1 Hypertension	1	2	0	0	low utilization	low utilization	low utilization		1	0	0	Black	Controlled	exposed	exposed	exposed	non-disease	non-diseased
Male	25-39	30	Obese	Stage 1 Hypertension	0	1	1	0	1	0	1	1	0	1	4	96	1	0	2	3	2	2	0	3	0	0	0	0	0	1	Stage 1 Hypertension	1	2	1	1	high utilization	high utilization	low utilization		0	1	3	Hispanics	Uncontrolled	unexposed	unexposed	exposed	diseased	diseased
Female	65+	85	Overweight	Stage 2 Hypertension	1	1	1	0	0	0	1	1	1	1	1	1	0	0	0	0	2	1	1	1	1	0	0	0	0	0	Stage 2 Hypertension	1	1	0	0	low utilization	low utilization	low utilization		0	1	0	Hispanics	Controlled	exposed	exposed	exposed	non-disease	non-diseased
Female	65+	66	Healthy Weight	Stage 2 Hypertension	1	1	1	0	1	0	1	1	1	1	1	0	0	0	0	0	2	1	1	0	1	0	0	0	0	1	Stage 2 Hypertension	1	1	1	1	low utilization	low utilization	low utilization		0	1	0	Hispanics	Uncontrolled	exposed	exposed	exposed	diseased	diseased
Female	65+	78	Overweight	Stage 2 Hypertension	0	1	1	0	0	0	1	0	1	1	6	1	0	0	2	0	1	2	0	1	1	0	0	0	0	0	Stage 2 Hypertension	1	1	0	0	high utilization	low utilization	low utilization		1	0	0	Black	Controlled	unexposed	exposed	exposed	non-disease	non-diseased
Female	65+	73	Healthy Weight	Stage 2 Hypertension	0	1	1	0	0	0	1	1	1	1	1	4	0	0	0	0	0	1	1	1	1	0	0	0	0	0	Stage 2 Hypertension	1	1	0	0	low utilization	low utilization	low utilization		0	0	0	White	Controlled	exposed	exposed	exposed	non-disease	non-diseased
Female	25-39	34		Stage 1 Hypertension	0	0	5	0	0	0	1	1	1	1	1	13	0	0	0	1	3	1	1	1	1	0	0	0	0	1	Stage 1 Hypertension	1	2	0	1	low utilization	low utilization	low utilization		0	0	3	Other	Controlled	exposed	exposed	exposed	non-disease	diseased
Male	40-54	53	Overweight	Elevated	0	0	1	0	0	0	1	1	1	1	3	13	1	0	1	1	0	1	1	1	1	0	0	0	0	0	Elevated	1	3	0	0	low utilization	low utilization	low utilization		0	0	2	White	Controlled	exposed	exposed	exposed	non-disease	non-diseased
Female	65+	67	Overweight	Stage 2 Hypertension	0	1	1	0	1	0	1	0	1	1	5	0	0	0	2	0	2	2	0	0	1	0	0	0	0	0	Stage 2 Hypertension	1	1	0	0	high utilization	low utilization	low utilization		0	1	0	Hispanics	Controlled	unexposed	exposed	exposed	non-disease	non-diseased
Female	65+	72	Underweight	Stage 2 Hypertension	0	1	2	0	1	0	1	1	0	1	3	28	0	0	1	2	2	1	1	2	0	0	0	0	0	1	Stage 2 Hypertension	1	1	1	1	low utilization	high utilization	low utilization		0	1	0	Hispanics	Uncontrolled	exposed	unexposed	exposed	diseased	diseased
Male	65+	69	Overweight	Stage 2 Hypertension	0	1	1	0	0	0	1	1	1	1	2	0	1	0	1	0	2	1	1	0	1	0	0	0	0	1	Stage 2 Hypertension	1	1	0	1	low utilization	low utilization	low utilization		0	1	0	Hispanics	Controlled	exposed	exposed	exposed	non-disease	diseased
Female	25-39	36	Overweight	Normal	0	0	6	1	0	0	1	1	0	1	1	62	0	0	0	2	1	1	1	2	0	0	0	0	0	1	Normal	1	0	1	1	low utilization	high utilization	low utilization		1	0	3	Black	Uncontrolled	exposed	unexposed	exposed	diseased	diseased
Male	55-64	62	Obese	Stage 1 Hypertension	0	2	2	0	0	0	1	1	1	1	4	18	1	0	2	1	2	2	0	1	1	0	0	0	0	1	Stage 1 Hypertension	1	2	0	1	high utilization	low utilization	low utilization		0	1	1	Hispanics	Controlled	unexposed	exposed	exposed	non-disease	diseased
Female	55-64	63	Overweight	Stage 1 Hypertension	0	1	2	0	1	0	1	1	0	1	2	25	0	0	1	2	1	1	1	2	0	0	0	0	0	0	Stage 1 Hypertension	1	2	0	0	low utilization	high utilization	low utilization		1	0	1	Black	Controlled	exposed	unexposed	exposed	non-disease	non-diseased
Female	65+	71	Overweight	Stage 2 Hypertension	0	1	2	0	0	0	1	0	1	1	6	7	0	0	2	1	1	2	0	1	1	0	1	0	0	0	Stage 2 Hypertension	1	1	0	0	high utilization	low utilization	low utilization		1	0	0	Black	Controlled	unexposed	exposed	exposed	non-disease	non-diseased
Male	65+	73	Healthy Weight	Stage 2 Hypertension	0	1	1	0	0	0	1	1	0	1	2	76	1	0	1	3	0	1	1	3	0	0	0	0	0	0	Stage 2 Hypertension	1	1	0	0	low utilization	high utilization	low utilization		0	0	0	White	Controlled	exposed	unexposed	exposed	non-disease	non-diseased
Female	65+	78	Obese	Stage 2 Hypertension	0	1	1	0	0	0	1	1	1	1	2	0	0	0	1	0	3	1	1	0	1	0	1	0	0	0	Stage 2 Hypertension	1	1	0	0	low utilization	low utilization	low utilization		0	0	0	Other	Controlled	exposed	exposed	exposed	non-disease	non-diseased
Female	55-64	58	Overweight	Stage 2 Hypertension	0	1	1	0	1	0	1	1	1	1	1	7	0	0	0	1	1	1	1	1	1	0	0	0	0	0	Stage 2 Hypertension	1	1	0	0	low utilization	low utilization	low utilization		1	0	1	Black	Controlled	exposed	exposed	exposed	non-disease	non-diseased
Female	65+	88	Obese	Stage 1 Hypertension	0	1	2	0	0	0	1	1	1	1	1	0	0	0	0	0	2	1	1	0	1	0	0	0	0	0	Stage 1 Hypertension	1	2	0	0	low utilization	low utilization	low utilization		0	1	0	Hispanics	Controlled	exposed	exposed	exposed	non-disease	non-diseased
Female	55-64	55	Obese	Stage 2 Hypertension	0	0	1	0	0	0	1	1	1	1	3	5	0	0	1	0	3	1	1	1	1	0	0	0	0	1	Stage 2 Hypertension	1	1	1	1	low utilization	low utilization	low utilization		0	0	1	Other	Uncontrolled	exposed	exposed	exposed	diseased	diseased
Female	40-54	48	Obese	Stage 2 Hypertension	0	2	1	0	0	0	1	0	1	1	5	14	0	0	2	1	1	2	0	1	1	0	0	0	0	0	Stage 2 Hypertension	1	1	0	0	high utilization	low utilization	low utilization		1	0	2	Black	Controlled	unexposed	exposed	exposed	non-disease	non-diseased
Male	40-54	52	Overweight	Stage 1 Hypertension	0	0	1	0	0	0	1	1	1	1	1	5	1	0	0	0	2	1	1	1	1	0	0	0	0	1	Stage 1 Hypertension	1	2	1	1	low utilization	low utilization	low utilization		0	1	2	Hispanics	Uncontrolled	exposed	exposed	exposed	diseased	diseased
Female	65+	66	Obese	Stage 1 Hypertension	0	1	1	0	0	0	1	1	1	1	1	0	0	0	0	0	2	1	1	0	1	0	0	0	0	1	Stage 1 Hypertension	1	2	1	1	low utilization	low utilization	low utilization		0	1	0	Hispanics	Uncontrolled	exposed	exposed	exposed	diseased	diseased
Male	40-54	49	Overweight	Stage 2 Hypertension	0	2	1	0	0	0	1	1	1	1	2	9	1	0	1	1	2	1	1	1	1	0	0	0	0	1	Stage 2 Hypertension	1	1	0	1	low utilization	low utilization	low utilization		0	1	2	Hispanics	Controlled	exposed	exposed	exposed	non-disease	diseased
Female	55-64	63	Obese	Stage 1 Hypertension	0	1	1	1	0	0	1	1	1	1	1	4	0	0	0	0	3	1	1	1	1	0	0	0	0	1	Stage 1 Hypertension	1	2	1	1	low utilization	low utilization	low utilization		0	0	1	Other	Uncontrolled	exposed	exposed	exposed	diseased	diseased
Female	65+	66	Overweight	Stage 1 Hypertension	0	2	1	0	1	0	1	1	1	1	1	10	0	0	0	1	2	1	1	1	1	0	0	0	0	1	Stage 1 Hypertension	1	2	1	1	low utilization	low utilization	low utilization		0	1	0	Hispanics	Uncontrolled	exposed	exposed	exposed	diseased	diseased
Male	40-54	40	Overweight	Stage 1 Hypertension	0	1	1	0	0	0	1	1	1	1	1	4	1	0	0	0	2	1	1	1	1	0	0	0	0	1	Stage 1 Hypertension	1	2	0	1	low utilization	low utilization	low utilization		0	1	2	Hispanics	Controlled	exposed	exposed	exposed	non-disease	diseased
Female	55-64	59	Overweight	Stage 1 Hypertension	1	0	1	0	0	0	1	0	1	1	10	0	0	0	3	0	2	3	0	0	1	0	0	0	0	0	Stage 1 Hypertension	1	2	0	0	high utilization	low utilization	low utilization		0	1	1	Hispanics	Controlled	unexposed	exposed	exposed	non-disease	non-diseased
Male	65+	80	Obese	Stage 2 Hypertension	0	1	2	0	0	0	1	0	0	0	5	190	1	0	2	3	1	2	0	3	0	0	1	0	0	0	Stage 2 Hypertension	1	1	0	0	high utilization	high utilization	low utilization		1	0	0	Black	Controlled	unexposed	unexposed	exposed	non-disease	non-diseased
Male	40-54	54	Overweight	Stage 2 Hypertension	1	1	2	0	0	0	1	0	0	0	15	50	1	0	3	2	0	3	0	2	0	0	0	0	0	0	Stage 2 Hypertension	1	1	0	0	high utilization	high utilization	low utilization		0	0	2	White	Controlled	unexposed	unexposed	exposed	non-disease	non-diseased
Female	65+	74	Obese	Stage 2 Hypertension	0	0	1	0	0	0	1	1	0	1	4	40	0	0	2	2	2	2	0	2	0	0	0	0	0	0	Stage 2 Hypertension	1	1	0	0	high utilization	high utilization	low utilization		0	1	0	Hispanics	Controlled	unexposed	unexposed	exposed	non-disease	non-diseased
Female	65+	79		Stage 2 Hypertension	0	2	1	0	0	0	1	0	0	0	15	134	0	0	3	3	0	3	0	3	0	0	0	0	0	0	Stage 2 Hypertension	1	1	0	0	high utilization	high utilization	low utilization		0	0	0	White	Controlled	unexposed	unexposed	exposed	non-disease	non-diseased
Female	55-64	62	Overweight	Stage 1 Hypertension	0	1	2	0	0	0	1	1	0	1	4	62	0	0	2	2	1	2	0	2	0	0	0	0	0	1	Stage 1 Hypertension	1	2	0	1	high utilization	high utilization	low utilization		1	0	1	Black	Controlled	unexposed	unexposed	exposed	non-disease	diseased
Male	65+	70	Healthy Weight	Stage 2 Hypertension	0	1	1	0	1	0	1	1	1	1	3	21	1	0	1	1	3	1	1	1	1	0	0	0	0	1	Stage 2 Hypertension	1	1	1	1	low utilization	low utilization	low utilization		0	0	0	Other	Uncontrolled	exposed	exposed	exposed	diseased	diseased
Female	55-64	63	Overweight	Stage 1 Hypertension	0	0	2	0	0	0	1	1	1	1	1	3	0	0	0	0	3	1	1	1	1	0	0	0	0	1	Stage 1 Hypertension	1	2	0	1	low utilization	low utilization	low utilization		0	0	1	Other	Controlled	exposed	exposed	exposed	non-disease	diseased
Male	40-54	43	Obese	Stage 1 Hypertension	0	2	1	0	1	0	1	1	1	1	1	10	1	0	0	1	2	1	1	1	1	0	0	0	0	1	Stage 1 Hypertension	1	2	1	1	low utilization	low utilization	low utilization		0	1	2	Hispanics	Uncontrolled	exposed	exposed	exposed	diseased	diseased
Female	55-64	64	Obese	Stage 2 Hypertension	0	0	2	1	0	0	1	1	1	1	4	18	0	0	2	1	0	2	0	1	1	0	0	0	0	0	Stage 2 Hypertension	1	1	0	0	high utilization	low utilization	low utilization		0	0	1	White	Controlled	unexposed	exposed	exposed	non-disease	non-diseased
Male	65+	72	Obese	Stage 2 Hypertension	0	0	2	0	0	0	1	1	1	1	2	0	1	0	1	0	1	1	1	0	1	0	0	0	0	0	Stage 2 Hypertension	1	1	0	0	low utilization	low utilization	low utilization		1	0	0	Black	Controlled	exposed	exposed	exposed	non-disease	non-diseased
Female	40-54	43	Obese	Stage 1 Hypertension	0	0	1	0	0	0	1	1	0	1	2	54	0	0	1	2	1	1	1	2	0	0	0	0	0	0	Stage 1 Hypertension	1	2	0	0	low utilization	high utilization	low utilization		1	0	2	Black	Controlled	exposed	unexposed	exposed	non-disease	non-diseased
Male	40-54	47	Obese	Stage 1 Hypertension	0	0	1	0	0	0	1	1	0	1	4	28	1	0	2	2	0	2	0	2	0	0	0	0	0	1	Stage 1 Hypertension	1	2	0	1	high utilization	high utilization	low utilization		0	0	2	White	Controlled	unexposed	unexposed	exposed	non-disease	diseased
Male	65+	76	Healthy Weight	Stage 2 Hypertension	0	0	1	0	0	0	1	1	1	1	1	0	1	0	0	0	2	1	1	0	1	0	0	0	0	0	Stage 2 Hypertension	1	1	0	0	low utilization	low utilization	low utilization		0	1	0	Hispanics	Controlled	exposed	exposed	exposed	non-disease	non-diseased
Female	65+	70	Obese	Stage 2 Hypertension	0	1	1	0	0	0	1	1	1	1	1	11	0	0	0	1	2	1	1	1	1	0	0	0	0	0	Stage 2 Hypertension	1	1	0	0	low utilization	low utilization	low utilization		0	1	0	Hispanics	Controlled	exposed	exposed	exposed	non-disease	non-diseased
Female	55-64	64	Obese	Stage 2 Hypertension	0	1	1	0	0	0	1	1	0	1	2	24	0	0	1	2	2	1	1	2	0	0	0	0	0	0	Stage 2 Hypertension	1	1	0	0	low utilization	high utilization	low utilization		0	1	1	Hispanics	Controlled	exposed	unexposed	exposed	non-disease	non-diseased
Male	55-64	64	Overweight	Stage 1 Hypertension	0	0	1	0	0	0	1	0	0	0	6	52	1	0	2	2	2	2	0	2	0	0	0	0	0	0	Stage 1 Hypertension	1	2	0	0	high utilization	high utilization	low utilization		0	1	1	Hispanics	Controlled	unexposed	unexposed	exposed	non-disease	non-diseased
Male	40-54	44	Obese	Stage 2 Hypertension	1	1	1	0	0	0	1	1	1	1	2	12	1	0	1	1	2	1	1	1	1	0	0	0	0	1	Stage 2 Hypertension	1	1	0	1	low utilization	low utilization	low utilization		0	1	2	Hispanics	Controlled	exposed	exposed	exposed	non-disease	diseased
Male	55-64	56	Obese	Stage 2 Hypertension	0	0	1	0	0	0	1	1	1	1	1	0	1	0	0	0	2	1	1	0	1	0	0	0	0	0	Stage 2 Hypertension	1	1	0	0	low utilization	low utilization	low utilization		0	1	1	Hispanics	Controlled	exposed	exposed	exposed	non-disease	non-diseased
Female	40-54	45	Overweight	Stage 2 Hypertension	0	0	2	0	0	0	1	1	1	1	3	1	0	0	1	0	1	1	1	1	1	0	0	0	0	1	Stage 2 Hypertension	1	1	1	1	low utilization	low utilization	low utilization		1	0	2	Black	Uncontrolled	exposed	exposed	exposed	diseased	diseased
Female	55-64	58	Healthy Weight	Stage 2 Hypertension	0	0	1	0	0	0	1	0	0	0	6	24	0	0	2	2	3	2	0	2	0	0	0	0	0	0	Stage 2 Hypertension	1	1	0	0	high utilization	high utilization	low utilization		0	0	1	Other	Controlled	unexposed	unexposed	exposed	non-disease	non-diseased
Male	65+	75		Stage 2 Hypertension	0	1	1	0	0	0	1	1	1	1	1	6	1	0	0	1	2	1	1	1	1	1	0	0	0	0	Stage 2 Hypertension	1	1	0	0	low utilization	low utilization	low utilization		0	1	0	Hispanics	Controlled	exposed	exposed	exposed	non-disease	non-diseased
Female	40-54	54	Obese	Stage 2 Hypertension	0	1	1	0	0	0	1	1	1	1	3	0	0	0	1	0	1	1	1	0	1	0	0	0	0	1	Stage 2 Hypertension	1	1	0	1	low utilization	low utilization	low utilization		1	0	2	Black	Controlled	exposed	exposed	exposed	non-disease	diseased
Female	55-64	57	Overweight	Stage 2 Hypertension	0	1	1	0	0	0	1	1	1	1	1	10	0	0	0	1	2	1	1	1	1	0	0	0	0	1	Stage 2 Hypertension	1	1	0	1	low utilization	low utilization	low utilization		0	1	1	Hispanics	Controlled	exposed	exposed	exposed	non-disease	diseased
Female	65+	82	Overweight	Stage 1 Hypertension	0	1	2	0	0	0	1	1	1	1	4	22	0	0	2	1	3	2	0	1	1	0	0	0	0	0	Stage 1 Hypertension	1	2	0	0	high utilization	low utilization	low utilization		0	0	0	Other	Controlled	unexposed	exposed	exposed	non-disease	non-diseased
Male	40-54	48	Obese	Stage 1 Hypertension	0	1	1	0	1	0	1	1	0	1	2	74	1	0	1	2	2	1	1	2	0	0	0	0	0	0	Stage 1 Hypertension	1	2	0	0	low utilization	high utilization	low utilization		0	1	2	Hispanics	Controlled	exposed	unexposed	exposed	non-disease	non-diseased
Male	25-39	29	Healthy Weight	Stage 1 Hypertension	0	0	1	0	0	0	1	1	1	1	2	17	1	0	1	1	0	1	1	1	1	0	0	0	0	1	Stage 1 Hypertension	1	2	1	1	low utilization	low utilization	low utilization		0	0	3	White	Uncontrolled	exposed	exposed	exposed	diseased	diseased
Male	40-54	50	Obese	Stage 2 Hypertension	0	1	1	0	0	0	1	1	1	1	1	1	1	0	0	0	2	1	1	1	1	0	0	0	0	0	Stage 2 Hypertension	1	1	0	0	low utilization	low utilization	low utilization		0	1	2	Hispanics	Controlled	exposed	exposed	exposed	non-disease	non-diseased
Female	65+	80		Stage 2 Hypertension	0	2	5	0	0	0	1	1	1	1	4	16	0	0	2	1	1	2	0	1	1	0	0	0	0	0	Stage 2 Hypertension	1	1	0	0	high utilization	low utilization	low utilization		1	0	0	Black	Controlled	unexposed	exposed	exposed	non-disease	non-diseased
Female	55-64	57	Obese	Stage 2 Hypertension	0	2	1	0	1	0	1	1	1	1	1	0	0	0	0	0	2	1	1	0	1	0	0	0	0	1	Stage 2 Hypertension	1	1	1	1	low utilization	low utilization	low utilization		0	1	1	Hispanics	Uncontrolled	exposed	exposed	exposed	diseased	diseased
Male	65+	70	Healthy Weight	Stage 1 Hypertension	0	1	2	0	0	0	1	0	1	1	5	10	1	0	2	1	1	2	0	1	1	0	0	0	0	1	Stage 1 Hypertension	1	2	0	1	high utilization	low utilization	low utilization		1	0	0	Black	Controlled	unexposed	exposed	exposed	non-disease	diseased
Female	65+	76	Healthy Weight	Stage 2 Hypertension	0	1	5	1	0	0	1	0	0	0	22	110	0	0	3	3	0	3	0	3	0	0	0	0	0	0	Stage 2 Hypertension	1	1	0	0	high utilization	high utilization	low utilization		0	0	0	White	Controlled	unexposed	unexposed	exposed	non-disease	non-diseased
Male	55-64	60	Overweight	Stage 1 Hypertension	0	1	1	0	0	0	1	1	1	1	1	0	1	0	0	0	2	1	1	0	1	0	0	0	0	0	Stage 1 Hypertension	1	2	0	0	low utilization	low utilization	low utilization		0	1	1	Hispanics	Controlled	exposed	exposed	exposed	non-disease	non-diseased
Female	40-54	54	Obese	Stage 2 Hypertension	0	1	1	0	0	0	1	1	1	1	2	0	0	0	1	0	1	1	1	0	1	0	0	0	0	0	Stage 2 Hypertension	1	1	0	0	low utilization	low utilization	low utilization		1	0	2	Black	Controlled	exposed	exposed	exposed	non-disease	non-diseased
Male	65+	67	Obese	Stage 1 Hypertension	0	1	1	0	1	0	1	1	1	1	3	0	1	0	1	0	2	1	1	0	1	0	0	0	0	1	Stage 1 Hypertension	1	2	0	1	low utilization	low utilization	low utilization		0	1	0	Hispanics	Controlled	exposed	exposed	exposed	non-disease	diseased
Female	65+	68	Overweight	Stage 2 Hypertension	0	0	1	0	0	0	1	0	1	1	5	5	0	0	2	0	2	2	0	1	1	0	0	0	0	1	Stage 2 Hypertension	1	1	0	1	high utilization	low utilization	low utilization		0	1	0	Hispanics	Controlled	unexposed	exposed	exposed	non-disease	diseased
Male	55-64	64	Obese	Stage 1 Hypertension	0	1	2	0	0	0	1	1	0	1	1	38	1	0	0	2	2	1	1	2	0	0	0	0	0	0	Stage 1 Hypertension	1	2	0	0	low utilization	high utilization	low utilization		0	1	1	Hispanics	Controlled	exposed	unexposed	exposed	non-disease	non-diseased
Male	40-54	47	Overweight	Stage 2 Hypertension	0	0	1	0	0	0	1	0	1	1	12	19	1	0	3	1	2	3	0	1	1	0	0	0	0	0	Stage 2 Hypertension	1	1	0	0	high utilization	low utilization	low utilization		0	1	2	Hispanics	Controlled	unexposed	exposed	exposed	non-disease	non-diseased
Male	65+	65	Obese	Stage 1 Hypertension	0	0	2	0	0	0	1	1	1	1	1	3	1	0	0	0	1	1	1	1	1	0	0	0	0	1	Stage 1 Hypertension	1	2	1	1	low utilization	low utilization	low utilization		1	0	0	Black	Uncontrolled	exposed	exposed	exposed	diseased	diseased
Female	40-54	43		Stage 2 Hypertension	0	2	5	1	0	0	1	0	0	0	13	61	0	0	3	2	3	3	0	2	0	0	0	0	0	0	Stage 2 Hypertension	1	1	0	0	high utilization	high utilization	low utilization		0	0	2	Other	Controlled	unexposed	unexposed	exposed	non-disease	non-diseased
Male	55-64	61	Obese	Stage 2 Hypertension	0	1	1	0	0	0	1	1	1	1	1	3	1	0	0	0	1	1	1	1	1	0	0	0	0	0	Stage 2 Hypertension	1	1	0	0	low utilization	low utilization	low utilization		1	0	1	Black	Controlled	exposed	exposed	exposed	non-disease	non-diseased
Female	40-54	51		Stage 2 Hypertension	0	2	1	0	0	0	1	0	0	0	5	34	0	0	2	2	1	2	0	2	0	0	0	0	0	1	Stage 2 Hypertension	1	1	1	1	high utilization	high utilization	low utilization		1	0	2	Black	Uncontrolled	unexposed	unexposed	exposed	diseased	diseased
Male	65+	72	Overweight	Stage 2 Hypertension	1	1	1	0	0	0	1	1	1	1	1	0	1	0	0	0	2	1	1	0	1	0	0	0	0	1	Stage 2 Hypertension	1	1	0	1	low utilization	low utilization	low utilization		0	1	0	Hispanics	Controlled	exposed	exposed	exposed	non-disease	diseased
Male	65+	70	Overweight	Stage 2 Hypertension	0	1	1	0	0	0	1	1	1	1	1	0	1	0	0	0	2	1	1	0	1	0	0	0	0	1	Stage 2 Hypertension	1	1	1	1	low utilization	low utilization	low utilization		0	1	0	Hispanics	Uncontrolled	exposed	exposed	exposed	diseased	diseased
Male	65+	75		Stage 2 Hypertension	0	1	5	1	0	0	1	0	0	0	7	75	1	0	3	2	3	3	0	2	0	0	0	0	0	1	Stage 2 Hypertension	1	1	0	1	high utilization	high utilization	low utilization		0	0	0	Other	Controlled	unexposed	unexposed	exposed	non-disease	diseased
Male	65+	81	Overweight	Stage 1 Hypertension	0	1	1	0	0	0	1	1	1	1	1	0	1	0	0	0	2	1	1	0	1	0	0	0	0	1	Stage 1 Hypertension	1	2	1	1	low utilization	low utilization	low utilization		0	1	0	Hispanics	Uncontrolled	exposed	exposed	exposed	diseased	diseased
Female	65+	84	Overweight	Stage 2 Hypertension	0	1	2	0	0	0	1	1	1	1	1	6	0	0	0	1	2	1	1	1	1	0	0	0	0	0	Stage 2 Hypertension	1	1	0	0	low utilization	low utilization	low utilization		0	1	0	Hispanics	Controlled	exposed	exposed	exposed	non-disease	non-diseased
Male	65+	88	Obese	Stage 2 Hypertension	0	1	1	0	0	0	1	1	1	1	4	11	1	0	2	1	2	2	0	1	1	0	0	0	0	0	Stage 2 Hypertension	1	1	0	0	high utilization	low utilization	low utilization		0	1	0	Hispanics	Controlled	unexposed	exposed	exposed	non-disease	non-diseased
Female	55-64	63	Overweight	Stage 1 Hypertension	0	1	1	0	1	0	1	1	1	1	2	21	0	0	1	1	2	1	1	1	1	0	0	0	0	0	Stage 1 Hypertension	1	2	0	0	low utilization	low utilization	low utilization		0	1	1	Hispanics	Controlled	exposed	exposed	exposed	non-disease	non-diseased
Female	65+	86	Obese	Stage 2 Hypertension	0	1	1	0	0	0	1	1	1	1	1	4	0	0	0	0	2	1	1	1	1	0	0	0	0	0	Stage 2 Hypertension	1	1	0	0	low utilization	low utilization	low utilization		0	1	0	Hispanics	Controlled	exposed	exposed	exposed	non-disease	non-diseased
Male	65+	67	Obese	Stage 2 Hypertension	0	0	1	0	0	0	1	0	0	0	8	28	1	0	3	2	0	3	0	2	0	0	0	0	0	0	Stage 2 Hypertension	1	1	0	0	high utilization	high utilization	low utilization		0	0	0	White	Controlled	unexposed	unexposed	exposed	non-disease	non-diseased
Female	65+	71	Healthy Weight	Stage 2 Hypertension	0	1	1	0	0	0	1	1	1	1	1	0	0	0	0	0	3	1	1	0	1	0	0	0	0	0	Stage 2 Hypertension	1	1	0	0	low utilization	low utilization	low utilization		0	0	0	Other	Controlled	exposed	exposed	exposed	non-disease	non-diseased
Male	55-64	60	Obese	Stage 1 Hypertension	0	1	1	0	1	0	1	1	1	1	2	7	1	0	1	1	2	1	1	1	1	0	0	0	1	1	Stage 1 Hypertension	1	2	1	1	low utilization	low utilization	low utilization		0	1	1	Hispanics	Uncontrolled	exposed	exposed	exposed	diseased	diseased
Male	55-64	61	Overweight	Stage 1 Hypertension	0	0	2	0	1	0	1	1	1	1	1	0	1	0	0	0	1	1	1	0	1	0	0	0	0	1	Stage 1 Hypertension	1	2	0	1	low utilization	low utilization	low utilization		1	0	1	Black	Controlled	exposed	exposed	exposed	non-disease	diseased
Female	65+	69		Stage 2 Hypertension	0	1	1	0	0	0	1	1	1	1	1	0	0	0	0	0	3	1	1	0	1	0	0	0	0	1	Stage 2 Hypertension	1	1	1	1	low utilization	low utilization	low utilization		0	0	0	Other	Uncontrolled	exposed	exposed	exposed	diseased	diseased
Male	65+	66	Obese	Stage 1 Hypertension	0	1	1	0	0	0	1	1	0	1	3	57	1	0	1	2	1	1	1	2	0	0	0	0	0	0	Stage 1 Hypertension	1	2	0	0	low utilization	high utilization	low utilization		1	0	0	Black	Controlled	exposed	unexposed	exposed	non-disease	non-diseased
Male	65+	67	Overweight	Stage 1 Hypertension	0	1	1	0	1	0	1	0	0	0	5	75	1	0	2	2	1	2	0	2	0	0	0	0	0	0	Stage 1 Hypertension	1	2	0	0	high utilization	high utilization	low utilization		1	0	0	Black	Controlled	unexposed	unexposed	exposed	non-disease	non-diseased
Female	65+	85	Healthy Weight	Stage 2 Hypertension	0	1	1	0	1	0	1	0	1	1	13	1	0	0	3	0	2	3	0	1	1	0	0	0	0	1	Stage 2 Hypertension	1	1	0	1	high utilization	low utilization	low utilization		0	1	0	Hispanics	Controlled	unexposed	exposed	exposed	non-disease	diseased
Female	65+	78		Stage 2 Hypertension	0	1	1	0	0	0	1	1	1	1	1	0	0	0	0	0	2	1	1	0	1	1	0	0	0	0	Stage 2 Hypertension	1	1	0	0	low utilization	low utilization	low utilization		0	1	0	Hispanics	Controlled	exposed	exposed	exposed	non-disease	non-diseased
Female	65+	69	Obese	Stage 2 Hypertension	0	0	2	0	0	0	1	0	0	0	5	59	0	0	2	2	1	2	0	2	0	0	0	0	0	0	Stage 2 Hypertension	1	1	0	0	high utilization	high utilization	low utilization		1	0	0	Black	Controlled	unexposed	unexposed	exposed	non-disease	non-diseased
Female	55-64	62	Obese	Stage 2 Hypertension	0	0	1	0	0	0	1	0	0	0	10	116	0	0	3	3	2	3	0	3	0	0	0	0	0	0	Stage 2 Hypertension	1	1	0	0	high utilization	high utilization	low utilization		0	1	1	Hispanics	Controlled	unexposed	unexposed	exposed	non-disease	non-diseased
Male	65+	67	Overweight	Stage 2 Hypertension	0	1	1	0	0	0	1	1	0	1	3	61	1	0	1	2	3	1	1	2	0	0	0	0	0	0	Stage 2 Hypertension	1	1	0	0	low utilization	high utilization	low utilization		0	0	0	Other	Controlled	exposed	unexposed	exposed	non-disease	non-diseased
Male	65+	65	Healthy Weight	Stage 1 Hypertension	1	1		1	0	0	1	1	1	1	2	6	1	0	1	1	0	1	1	1	1	0	0	0	0	0	Stage 1 Hypertension	1	2	0	0	low utilization	low utilization	low utilization		0	0	0	White	Controlled	exposed	exposed	exposed	non-disease	non-diseased
Female	65+	72	Obese	Stage 1 Hypertension	0	1	1	1	0	0	1	1	1	1	1	0	0	0	0	0	0	1	1	0	1	0	0	0	0	1	Stage 1 Hypertension	1	2	1	1	low utilization	low utilization	low utilization		0	0	0	White	Uncontrolled	exposed	exposed	exposed	diseased	diseased
Female	25-39	27		Stage 1 Hypertension	0	2	5	0	0	0	1	0	0	0	10	49	0	0	3	2	2	3	0	2	0	0	0	0	0	0	Stage 1 Hypertension	1	2	0	0	high utilization	high utilization	low utilization		0	1	3	Hispanics	Controlled	unexposed	unexposed	exposed	non-disease	non-diseased
Female	55-64	60	Overweight	Stage 2 Hypertension	0	0	1	0	0	0	1	1	1	1	1	13	0	0	0	1	1	1	1	1	1	0	0	0	0	1	Stage 2 Hypertension	1	1	0	1	low utilization	low utilization	low utilization		1	0	1	Black	Controlled	exposed	exposed	exposed	non-disease	diseased
Female	40-54	40	Obese	Stage 1 Hypertension	0	0	1	0	0	0	1	0	0	0	13	98	0	0	3	3	1	3	0	3	0	0	0	0	0	0	Stage 1 Hypertension	1	2	0	0	high utilization	high utilization	low utilization		1	0	2	Black	Controlled	unexposed	unexposed	exposed	non-disease	non-diseased
Male	65+	75	Overweight	Normal	0	1	1	0	1	0	1	0	0	0	16	64	1	0	3	2	3	3	0	2	0	0	0	0	0	0	Normal	1	0	0	0	high utilization	high utilization	low utilization		0	0	0	Other	Controlled	unexposed	unexposed	exposed	non-disease	non-diseased
Male	25-39	37	Obese	Stage 1 Hypertension	0	1	1	0	0	0	1	1	1	1	1	1	1	0	0	0	2	1	1	1	1	0	0	0	0	1	Stage 1 Hypertension	1	2	1	1	low utilization	low utilization	low utilization		0	1	3	Hispanics	Uncontrolled	exposed	exposed	exposed	diseased	diseased
Female	25-39	28	Healthy Weight	Stage 2 Hypertension	0	0	5	0	0	0	1	1	1	1	1	12	0	0	0	1	0	1	1	1	1	0	0	0	0	1	Stage 2 Hypertension	1	1	1	1	low utilization	low utilization	low utilization		0	0	3	White	Uncontrolled	exposed	exposed	exposed	diseased	diseased
Female	40-54	40	Overweight	Stage 2 Hypertension	0	1	2	0	0	0	1	1	1	1	1	1	0	0	0	0	1	1	1	1	1	0	0	0	0	0	Stage 2 Hypertension	1	1	0	0	low utilization	low utilization	low utilization		1	0	2	Black	Controlled	exposed	exposed	exposed	non-disease	non-diseased
Male	65+	65	Obese	Stage 1 Hypertension	0	1	1	0	1	0	1	1	1	1	1	0	1	0	0	0	2	1	1	0	1	0	0	0	0	1	Stage 1 Hypertension	1	2	0	1	low utilization	low utilization	low utilization		0	1	0	Hispanics	Controlled	exposed	exposed	exposed	non-disease	diseased
Male	55-64	64		NULL	1	2		0	1	0	1	1	1	1	1	5	1	0	0	0	3	1	1	1	1	0	0	0	0	1	NULL	1	4	1	1	low utilization	low utilization	low utilization		0	0	1	Other	Uncontrolled	exposed	exposed	exposed	diseased	diseased
Female	40-54	46	Obese	Stage 1 Hypertension	0	2	1	0	0	0	1	1	0	1	1	34	0	0	0	2	2	1	1	2	0	0	0	0	0	1	Stage 1 Hypertension	1	2	0	1	low utilization	high utilization	low utilization		0	1	2	Hispanics	Controlled	exposed	unexposed	exposed	non-disease	diseased
Female	65+	70	Obese	Stage 2 Hypertension	0	1	1	0	0	0	1	1	1	1	1	0	0	0	0	0	2	1	1	0	1	0	0	0	0	1	Stage 2 Hypertension	1	1	1	1	low utilization	low utilization	low utilization		0	1	0	Hispanics	Uncontrolled	exposed	exposed	exposed	diseased	diseased
Male	65+	67	Overweight	Stage 2 Hypertension	0	1	2	0	0	0	1	1	1	1	3	2	1	0	1	0	2	1	1	1	1	0	0	0	0	1	Stage 2 Hypertension	1	1	1	1	low utilization	low utilization	low utilization		0	1	0	Hispanics	Uncontrolled	exposed	exposed	exposed	diseased	diseased
Male	55-64	62	Healthy Weight	Stage 2 Hypertension	0	1	2	0	1	0	1	0	0	0	10	282	1	0	3	3	1	3	0	3	0	0	0	0	0	0	Stage 2 Hypertension	1	1	0	0	high utilization	high utilization	low utilization		1	0	1	Black	Controlled	unexposed	unexposed	exposed	non-disease	non-diseased
Female	40-54	47	Obese	Stage 1 Hypertension	0	1	1	0	1	0	1	1	1	1	1	5	0	0	0	0	1	1	1	1	1	0	0	0	0	1	Stage 1 Hypertension	1	2	0	1	low utilization	low utilization	low utilization		1	0	2	Black	Controlled	exposed	exposed	exposed	non-disease	diseased
Female	25-39	38	Obese	Stage 2 Hypertension	0	1	1	0	0	0	1	1	1	1	4	17	0	0	2	1	1	2	0	1	1	0	0	0	0	1	Stage 2 Hypertension	1	1	0	1	high utilization	low utilization	low utilization		1	0	3	Black	Controlled	unexposed	exposed	exposed	non-disease	diseased
Female	65+	86	Obese	Stage 2 Hypertension	0	1	1	0	0	0	1	1	1	1	1	0	0	0	0	0	0	1	1	0	1	0	0	0	0	1	Stage 2 Hypertension	1	1	1	1	low utilization	low utilization	low utilization		0	0	0	White	Uncontrolled	exposed	exposed	exposed	diseased	diseased
Female	65+	88	Underweight	Stage 2 Hypertension	0	1	1	0	0	0	1	0	0	0	9	24	0	0	3	2	0	3	0	2	0	0	0	0	0	0	Stage 2 Hypertension	1	1	0	0	high utilization	high utilization	low utilization		0	0	0	White	Controlled	unexposed	unexposed	exposed	non-disease	non-diseased
Female	65+	69	Obese	Normal	0	0	5	1	0	0	1	1	1	1	2	10	0	0	1	1	0	1	1	1	1	0	0	0	0	1	Normal	1	0	0	1	low utilization	low utilization	low utilization		0	0	0	White	Controlled	exposed	exposed	exposed	non-disease	diseased
Female	65+	82	Overweight	Stage 2 Hypertension	0	1	1	0	1	0	1	1	1	1	4	0	0	0	2	0	2	2	0	0	1	0	0	0	0	1	Stage 2 Hypertension	1	1	0	1	high utilization	low utilization	low utilization		0	1	0	Hispanics	Controlled	unexposed	exposed	exposed	non-disease	diseased
Female	40-54	52	Overweight	Stage 2 Hypertension	0	1	2	0	0	0	1	1	1	1	4	22	0	0	2	1	1	2	0	1	1	0	0	0	0	1	Stage 2 Hypertension	1	1	0	1	high utilization	low utilization	low utilization		1	0	2	Black	Controlled	unexposed	exposed	exposed	non-disease	diseased
Female	55-64	64	Obese	Stage 1 Hypertension	0	1	1	0	1	0	1	1	0	1	1	32	0	0	0	2	2	1	1	2	0	0	0	0	0	1	Stage 1 Hypertension	1	2	0	1	low utilization	high utilization	low utilization		0	1	1	Hispanics	Controlled	exposed	unexposed	exposed	non-disease	diseased
Male	40-54	45	Healthy Weight	Stage 2 Hypertension	0	2	1	0	0	0	1	1	1	1	1	12	1	0	0	1	2	1	1	1	1	0	0	0	0	0	Stage 2 Hypertension	1	1	0	0	low utilization	low utilization	low utilization		0	1	2	Hispanics	Controlled	exposed	exposed	exposed	non-disease	non-diseased
Male	65+	70	Healthy Weight	Stage 2 Hypertension	0	1	2	0	0	0	1	1	1	1	1	0	1	0	0	0	1	1	1	0	1	0	0	0	0	1	Stage 2 Hypertension	1	1	1	1	low utilization	low utilization	low utilization		1	0	0	Black	Uncontrolled	exposed	exposed	exposed	diseased	diseased
Male	40-54	42	Healthy Weight	Stage 1 Hypertension	0	0	1	0	0	0	1	1	1	1	2	14	1	0	1	1	1	1	1	1	1	0	0	0	0	0	Stage 1 Hypertension	1	2	0	0	low utilization	low utilization	low utilization		1	0	2	Black	Controlled	exposed	exposed	exposed	non-disease	non-diseased
Female	40-54	43	Obese	Stage 1 Hypertension	0	1	6	0	0	0	1	0	0	0	82	95	0	0	3	3	1	3	0	3	0	0	0	0	0	0	Stage 1 Hypertension	1	2	0	0	high utilization	high utilization	low utilization		1	0	2	Black	Controlled	unexposed	unexposed	exposed	non-disease	non-diseased
Female	55-64	60	Obese	Stage 1 Hypertension	0	0	2	0	1	0	1	1	1	1	1	6	0	0	0	1	2	1	1	1	1	0	0	0	0	1	Stage 1 Hypertension	1	2	1	1	low utilization	low utilization	low utilization		0	1	1	Hispanics	Uncontrolled	exposed	exposed	exposed	diseased	diseased
Male	18-24	21		Stage 2 Hypertension	0	1	1	0	0	0	1	1	0	1	1	79	1	0	0	3	1	1	1	3	0	0	0	0	0	1	Stage 2 Hypertension	1	1	1	1	low utilization	high utilization	low utilization		1	0	4	Black	Uncontrolled	exposed	unexposed	exposed	diseased	diseased
Female	55-64	59	Obese	Stage 1 Hypertension	0	0	2	0	0	0	1	0	0	0	8	64	0	0	3	2	1	3	0	2	0	0	0	0	0	0	Stage 1 Hypertension	1	2	0	0	high utilization	high utilization	low utilization		1	0	1	Black	Controlled	unexposed	unexposed	exposed	non-disease	non-diseased
Female	55-64	55	Overweight	Stage 2 Hypertension	0	0	5	1	0	0	1	0	0	0	8	42	0	0	3	2	3	3	0	2	0	0	0	0	0	0	Stage 2 Hypertension	1	1	0	0	high utilization	high utilization	low utilization		0	0	1	Other	Controlled	unexposed	unexposed	exposed	non-disease	non-diseased
Male	55-64	62	Obese	Stage 2 Hypertension	0	1	1	0	1	0	1	1	1	1	3	0	1	0	1	0	2	1	1	0	1	0	0	1	0	1	Stage 2 Hypertension	1	1	1	1	low utilization	low utilization	low utilization		0	1	1	Hispanics	Uncontrolled	exposed	exposed	exposed	diseased	diseased
Female	65+	70		Stage 2 Hypertension	0	2	5	1	0	0	1	0	0	0	7	34	0	0	3	2	0	3	0	2	0	0	0	0	0	0	Stage 2 Hypertension	1	1	0	0	high utilization	high utilization	low utilization		0	0	0	White	Controlled	unexposed	unexposed	exposed	non-disease	non-diseased
Female	55-64	56	Obese	Stage 2 Hypertension	0	0	2	0	0	0	1	1	1	1	1	1	0	0	0	0	1	1	1	1	1	0	0	0	0	1	Stage 2 Hypertension	1	1	0	1	low utilization	low utilization	low utilization		1	0	1	Black	Controlled	exposed	exposed	exposed	non-disease	diseased
Female	55-64	59	Overweight	Stage 1 Hypertension	0	1	1	0	0	0	1	1	0	1	1	42	0	0	0	2	2	1	1	2	0	0	0	0	0	0	Stage 1 Hypertension	1	2	0	0	low utilization	high utilization	low utilization		0	1	1	Hispanics	Controlled	exposed	unexposed	exposed	non-disease	non-diseased
Male	40-54	50	Obese	Stage 1 Hypertension	0	0	1	0	0	0	1	1	1	1	1	0	1	0	0	0	2	1	1	0	1	0	0	0	0	1	Stage 1 Hypertension	1	2	0	1	low utilization	low utilization	low utilization		0	1	2	Hispanics	Controlled	exposed	exposed	exposed	non-disease	diseased
Female	40-54	54	Overweight	Stage 1 Hypertension	0	1	1	0	1	0	1	1	1	1	1	11	0	0	0	1	2	1	1	1	1	0	0	0	0	1	Stage 1 Hypertension	1	2	0	1	low utilization	low utilization	low utilization		0	1	2	Hispanics	Controlled	exposed	exposed	exposed	non-disease	diseased
Female	55-64	59	Obese	Stage 2 Hypertension	0	0	2	0	0	0	1	1	1	1	2	5	0	0	1	0	0	1	1	1	1	0	0	0	0	1	Stage 2 Hypertension	1	1	1	1	low utilization	low utilization	low utilization		0	0	1	White	Uncontrolled	exposed	exposed	exposed	diseased	diseased
Female	65+	68	Overweight	Stage 1 Hypertension	0	1	5	1	0	0	1	1	1	1	1	4	0	0	0	0	2	1	1	1	1	0	0	0	0	1	Stage 1 Hypertension	1	2	1	1	low utilization	low utilization	low utilization		0	1	0	Hispanics	Uncontrolled	exposed	exposed	exposed	diseased	diseased
Male	40-54	48	Overweight	Stage 1 Hypertension	1	1	2	0	0	0	1	0	0	0	5	67	1	0	2	2	0	2	0	2	0	0	0	0	0	1	Stage 1 Hypertension	1	2	0	1	high utilization	high utilization	low utilization		0	0	2	White	Controlled	unexposed	unexposed	exposed	non-disease	diseased
Female	40-54	51	Overweight	Stage 2 Hypertension	0	0	2	0	0	0	1	0	0	0	8	110	0	0	3	3	1	3	0	3	0	0	0	1	0	0	Stage 2 Hypertension	1	1	0	0	high utilization	high utilization	low utilization		1	0	2	Black	Controlled	unexposed	unexposed	exposed	non-disease	non-diseased
Female	25-39	36	Healthy Weight	Stage 2 Hypertension	0	0	1	0	0	0	1	0	1	1	14	22	0	0	3	1	1	3	0	1	1	0	0	0	0	0	Stage 2 Hypertension	1	1	0	0	high utilization	low utilization	low utilization		1	0	3	Black	Controlled	unexposed	exposed	exposed	non-disease	non-diseased
Male	40-54	48	Obese	Stage 2 Hypertension	0	1	1	0	0	0	1	0	0	0	17	101	1	0	3	3	2	3	0	3	0	0	0	0	0	0	Stage 2 Hypertension	1	1	0	0	high utilization	high utilization	low utilization		0	1	2	Hispanics	Controlled	unexposed	unexposed	exposed	non-disease	non-diseased
Female	65+	70	Healthy Weight	Stage 1 Hypertension	0	1	1	0	0	0	1	0	1	1	7	5	0	0	3	0	2	3	0	1	1	1	0	0	0	0	Stage 1 Hypertension	1	2	0	0	high utilization	low utilization	low utilization		0	1	0	Hispanics	Controlled	unexposed	exposed	exposed	non-disease	non-diseased
Female	40-54	47	Obese	Stage 2 Hypertension	0	0	2	0	0	0	1	1	0	1	4	39	0	0	2	2	1	2	0	2	0	0	0	0	0	0	Stage 2 Hypertension	1	1	0	0	high utilization	high utilization	low utilization		1	0	2	Black	Controlled	unexposed	unexposed	exposed	non-disease	non-diseased
Male	55-64	60	Healthy Weight	Stage 1 Hypertension	0	1	2	0	0	0	1	1	1	1	1	1	1	0	0	0	3	1	1	1	1	0	0	0	0	0	Stage 1 Hypertension	1	2	0	0	low utilization	low utilization	low utilization		0	0	1	Other	Controlled	exposed	exposed	exposed	non-disease	non-diseased
Female	25-39	37	Obese	Stage 1 Hypertension	0	1	2	1	0	0	1	1	1	1	2	20	0	0	1	1	1	1	1	1	1	0	0	0	0	1	Stage 1 Hypertension	1	2	1	1	low utilization	low utilization	low utilization		1	0	3	Black	Uncontrolled	exposed	exposed	exposed	diseased	diseased
Male	55-64	57	Obese	Stage 2 Hypertension	0	0	1	0	0	0	1	1	1	1	1	0	1	0	0	0	2	1	1	0	1	0	0	0	0	1	Stage 2 Hypertension	1	1	1	1	low utilization	low utilization	low utilization		0	1	1	Hispanics	Uncontrolled	exposed	exposed	exposed	diseased	diseased
Female	65+	83	Overweight	Stage 1 Hypertension	0	0	1	0	0	0	1	1	1	1	2	1	0	0	1	0	2	1	1	1	1	0	0	0	0	0	Stage 1 Hypertension	1	2	0	0	low utilization	low utilization	low utilization		0	1	0	Hispanics	Controlled	exposed	exposed	exposed	non-disease	non-diseased
Female	65+	71	Obese	Stage 2 Hypertension	0	1	1	0	0	0	1	1	1	1	3	20	0	0	1	1	2	1	1	1	1	0	0	0	0	0	Stage 2 Hypertension	1	1	0	0	low utilization	low utilization	low utilization		0	1	0	Hispanics	Controlled	exposed	exposed	exposed	non-disease	non-diseased
Female	65+	91	Healthy Weight	Stage 2 Hypertension	0	1	1	0	1	0	1	1	1	1	1	0	0	0	0	0	1	1	1	0	1	0	0	0	0	1	Stage 2 Hypertension	1	1	1	1	low utilization	low utilization	low utilization		1	0	0	Black	Uncontrolled	exposed	exposed	exposed	diseased	diseased
Male	25-39	28	Obese	Stage 2 Hypertension	0	1	2	1	0	0	1	1	1	1	1	22	1	0	0	1	0	1	1	1	1	0	0	0	0	0	Stage 2 Hypertension	1	1	0	0	low utilization	low utilization	low utilization		0	0	3	White	Controlled	exposed	exposed	exposed	non-disease	non-diseased
Female	65+	84	Obese	Stage 1 Hypertension	0	1	1	0	0	0	1	1	1	1	1	22	0	0	0	1	0	1	1	1	1	0	0	0	0	0	Stage 1 Hypertension	1	2	0	0	low utilization	low utilization	low utilization		0	0	0	White	Controlled	exposed	exposed	exposed	non-disease	non-diseased
Female	55-64	61	Overweight	Stage 1 Hypertension	0	0	2	0	0	0	1	1	1	1	1	8	0	0	0	1	1	1	1	1	1	0	0	0	0	0	Stage 1 Hypertension	1	2	0	0	low utilization	low utilization	low utilization		1	0	1	Black	Controlled	exposed	exposed	exposed	non-disease	non-diseased
Female	65+	88	Overweight	Stage 1 Hypertension	0	1	1	0	0	0	1	1	1	1	2	0	0	0	1	0	2	1	1	0	1	0	0	0	0	0	Stage 1 Hypertension	1	2	0	0	low utilization	low utilization	low utilization		0	1	0	Hispanics	Controlled	exposed	exposed	exposed	non-disease	non-diseased
Female	65+	69	Obese	Stage 1 Hypertension	0	2	5	1	0	0	1	1	1	1	1	12	0	0	0	1	3	1	1	1	1	0	0	0	0	0	Stage 1 Hypertension	1	2	0	0	low utilization	low utilization	low utilization		0	0	0	Other	Controlled	exposed	exposed	exposed	non-disease	non-diseased
Female	65+	67	Obese	Stage 2 Hypertension	0	1	2	0	0	0	1	0	0	0	9	88	0	0	3	3	2	3	0	3	0	0	0	0	0	0	Stage 2 Hypertension	1	1	0	0	high utilization	high utilization	low utilization		0	1	0	Hispanics	Controlled	unexposed	unexposed	exposed	non-disease	non-diseased
Female	55-64	57	Overweight	Stage 1 Hypertension	0	0	1	0	1	0	1	1	1	1	1	0	0	0	0	0	2	1	1	0	1	0	0	0	0	0	Stage 1 Hypertension	1	2	0	0	low utilization	low utilization	low utilization		0	1	1	Hispanics	Controlled	exposed	exposed	exposed	non-disease	non-diseased
Male	40-54	51	Overweight	Stage 1 Hypertension	0	1	1	0	0	0	1	1	1	1	1	13	1	0	0	1	2	1	1	1	1	0	0	0	0	1	Stage 1 Hypertension	1	2	1	1	low utilization	low utilization	low utilization		0	1	2	Hispanics	Uncontrolled	exposed	exposed	exposed	diseased	diseased
Male	25-39	32	Overweight	Stage 1 Hypertension	0	1	1	0	0	0	1	1	1	1	1	0	1	0	0	0	1	1	1	0	1	0	0	0	0	0	Stage 1 Hypertension	1	2	0	0	low utilization	low utilization	low utilization		1	0	3	Black	Controlled	exposed	exposed	exposed	non-disease	non-diseased
Male	55-64	56	Overweight	Stage 1 Hypertension	0	1	1	0	0	0	1	1	1	1	1	3	1	0	0	0	2	1	1	1	1	0	0	0	0	0	Stage 1 Hypertension	1	2	0	0	low utilization	low utilization	low utilization		0	1	1	Hispanics	Controlled	exposed	exposed	exposed	non-disease	non-diseased
Male	65+	87	Healthy Weight	Stage 2 Hypertension	0	1	1	0	1	0	1	0	0	0	5	29	1	0	2	2	0	2	0	2	0	0	0	0	0	1	Stage 2 Hypertension	1	1	1	1	high utilization	high utilization	low utilization		0	0	0	White	Uncontrolled	unexposed	unexposed	exposed	diseased	diseased
Female	40-54	53	Overweight	Stage 1 Hypertension	0	2	2	0	0	0	1	1	1	1	1	0	0	0	0	0	2	1	1	0	1	0	0	0	0	0	Stage 1 Hypertension	1	2	0	0	low utilization	low utilization	low utilization		0	1	2	Hispanics	Controlled	exposed	exposed	exposed	non-disease	non-diseased
Female	65+	73	Overweight	Stage 1 Hypertension	0	0	1	0	0	0	1	1	1	1	1	12	0	0	0	1	0	1	1	1	1	0	0	0	0	1	Stage 1 Hypertension	1	2	1	1	low utilization	low utilization	low utilization		0	0	0	White	Uncontrolled	exposed	exposed	exposed	diseased	diseased
Male	55-64	59	Obese	Stage 1 Hypertension	0	1	1	0	0	0	1	1	0	1	1	93	1	0	0	3	2	1	1	3	0	0	0	0	1	0	Stage 1 Hypertension	1	2	0	0	low utilization	high utilization	low utilization		0	1	1	Hispanics	Controlled	exposed	unexposed	exposed	non-disease	non-diseased
Female	65+	66	Overweight	Stage 2 Hypertension	0	1	2	0	0	0	1	1	1	1	1	3	0	0	0	0	2	1	1	1	1	0	0	0	0	0	Stage 2 Hypertension	1	1	0	0	low utilization	low utilization	low utilization		0	1	0	Hispanics	Controlled	exposed	exposed	exposed	non-disease	non-diseased
Female	65+	72	Overweight	Stage 2 Hypertension	2	1	1	0	0	0	1	1	0	1	1	40	0	0	0	2	0	1	1	2	0	0	0	0	0	0	Stage 2 Hypertension	1	1	0	0	low utilization	high utilization	low utilization		0	0	0	White	Controlled	exposed	unexposed	exposed	non-disease	non-diseased
Male	40-54	46	Obese	Stage 1 Hypertension	0	2	1	0	0	0	1	1	1	1	1	0	1	0	0	0	2	1	1	0	1	0	0	0	0	1	Stage 1 Hypertension	1	2	0	1	low utilization	low utilization	low utilization		0	1	2	Hispanics	Controlled	exposed	exposed	exposed	non-disease	diseased
Female	65+	73	Obese	Stage 2 Hypertension	0	0	1	0	0	0	1	0	1	1	5	0	0	0	2	0	2	2	0	0	1	0	0	0	0	0	Stage 2 Hypertension	1	1	0	0	high utilization	low utilization	low utilization		0	1	0	Hispanics	Controlled	unexposed	exposed	exposed	non-disease	non-diseased
Female	65+	78	Overweight	Stage 1 Hypertension	0	1	5	1	0	0	1	1	0	1	4	53	0	0	2	2	3	2	0	2	0	0	0	0	0	0	Stage 1 Hypertension	1	2	0	0	high utilization	high utilization	low utilization		0	0	0	Other	Controlled	unexposed	unexposed	exposed	non-disease	non-diseased
Male	40-54	44	Underweight	Stage 2 Hypertension	0	1	1	0	1	0	1	0	1	1	9	21	1	0	3	1	0	3	0	1	1	0	0	0	0	1	Stage 2 Hypertension	1	1	1	1	high utilization	low utilization	low utilization		0	0	2	White	Uncontrolled	unexposed	exposed	exposed	diseased	diseased
Female	65+	83	Obese	Stage 2 Hypertension	0	1	5	0	0	0	1	0	0	0	8	94	0	0	3	3	2	3	0	3	0	0	0	0	0	0	Stage 2 Hypertension	1	1	0	0	high utilization	high utilization	low utilization		0	1	0	Hispanics	Controlled	unexposed	unexposed	exposed	non-disease	non-diseased
Male	40-54	53	Obese	Stage 2 Hypertension	0	1	1	0	1	0	1	1	1	1	1	0	1	0	0	0	2	1	1	0	1	0	0	0	0	1	Stage 2 Hypertension	1	1	1	1	low utilization	low utilization	low utilization		0	1	2	Hispanics	Uncontrolled	exposed	exposed	exposed	diseased	diseased
Female	65+	77	Obese	Stage 2 Hypertension	0	1	2	0	0	0	1	1	1	1	1	0	0	0	0	0	3	1	1	0	1	0	0	0	0	1	Stage 2 Hypertension	1	1	0	1	low utilization	low utilization	low utilization		0	0	0	Other	Controlled	exposed	exposed	exposed	non-disease	diseased
Female	25-39	35	Healthy Weight	Stage 1 Hypertension	0	0	1	0	0	0	1	1	1	1	1	5	0	0	0	0	3	1	1	1	1	0	0	0	0	1	Stage 1 Hypertension	1	2	1	1	low utilization	low utilization	low utilization		0	0	3	Other	Uncontrolled	exposed	exposed	exposed	diseased	diseased
Female	55-64	59	Healthy Weight	Stage 2 Hypertension	0	1	1	0	1	0	1	0	1	1	10	0	0	0	3	0	2	3	0	0	1	0	0	0	0	0	Stage 2 Hypertension	1	1	0	0	high utilization	low utilization	low utilization		0	1	1	Hispanics	Controlled	unexposed	exposed	exposed	non-disease	non-diseased
Female	40-54	53	Obese	Stage 1 Hypertension	0	1	1	0	0	0	1	1	1	1	4	11	0	0	2	1	2	2	0	1	1	0	0	0	0	0	Stage 1 Hypertension	1	2	0	0	high utilization	low utilization	low utilization		0	1	2	Hispanics	Controlled	unexposed	exposed	exposed	non-disease	non-diseased
Female	40-54	48	Obese	Stage 1 Hypertension	0	2	2	1	0	0	1	0	1	1	6	13	0	0	2	1	1	2	0	1	1	0	0	0	0	0	Stage 1 Hypertension	1	2	0	0	high utilization	low utilization	low utilization		1	0	2	Black	Controlled	unexposed	exposed	exposed	non-disease	non-diseased
Female	65+	73	Obese	Stage 2 Hypertension	0	1	5	0	0	0	1	0	0	0	7	41	0	0	3	2	0	3	0	2	0	0	0	0	0	0	Stage 2 Hypertension	1	1	0	0	high utilization	high utilization	low utilization		0	0	0	White	Controlled	unexposed	unexposed	exposed	non-disease	non-diseased
Male	40-54	51	Obese	Stage 1 Hypertension	0	1	1	0	0	0	1	1	1	1	1	7	1	0	0	1	2	1	1	1	1	0	0	0	0	0	Stage 1 Hypertension	1	2	0	0	low utilization	low utilization	low utilization		0	1	2	Hispanics	Controlled	exposed	exposed	exposed	non-disease	non-diseased
Male	40-54	49	Obese	Stage 2 Hypertension	1	2	1	1	0	0	1	1	0	1	1	31	1	0	0	2	2	1	1	2	0	1	0	0	0	0	Stage 2 Hypertension	1	1	0	0	low utilization	high utilization	low utilization		0	1	2	Hispanics	Controlled	exposed	unexposed	exposed	non-disease	non-diseased
Female	65+	80	Obese	Stage 1 Hypertension	0	1	5	1	0	0	1	0	0	0	6	42	0	0	2	2	0	2	0	2	0	0	0	0	0	1	Stage 1 Hypertension	1	2	1	1	high utilization	high utilization	low utilization		0	0	0	White	Uncontrolled	unexposed	unexposed	exposed	diseased	diseased
Male	65+	70		Stage 1 Hypertension	0	0	5	1	0	0	1	1	1	1	4	6	1	0	2	1	0	2	0	1	1	0	0	0	0	1	Stage 1 Hypertension	1	2	1	1	high utilization	low utilization	low utilization		0	0	0	White	Uncontrolled	unexposed	exposed	exposed	diseased	diseased
Male	55-64	58	Obese	Stage 1 Hypertension	0	2	2	0	0	0	1	1	1	1	1	0	1	0	0	0	2	1	1	0	1	1	0	0	0	1	Stage 1 Hypertension	1	2	0	1	low utilization	low utilization	low utilization		0	1	1	Hispanics	Controlled	exposed	exposed	exposed	non-disease	diseased
Male	55-64	62	Obese	Stage 1 Hypertension	0	0	2	0	0	0	1	1	1	1	2	0	1	0	1	0	2	1	1	0	1	0	0	0	0	1	Stage 1 Hypertension	1	2	1	1	low utilization	low utilization	low utilization		0	1	1	Hispanics	Uncontrolled	exposed	exposed	exposed	diseased	diseased
Male	65+	68	Obese	Stage 2 Hypertension	0	1	1	0	0	0	1	1	1	1	2	0	1	0	1	0	2	1	1	0	1	0	0	0	0	0	Stage 2 Hypertension	1	1	0	0	low utilization	low utilization	low utilization		0	1	0	Hispanics	Controlled	exposed	exposed	exposed	non-disease	non-diseased
Female	55-64	64	Healthy Weight	Stage 2 Hypertension	0	1	5	0	0	0	1	0	0	0	63	422	0	0	3	3	3	3	0	3	0	0	0	0	0	0	Stage 2 Hypertension	1	1	0	0	high utilization	high utilization	low utilization		0	0	1	Other	Controlled	unexposed	unexposed	exposed	non-disease	non-diseased
Male	25-39	37		Stage 1 Hypertension	0	0	1	1	0	0	1	0	0	0	11	60	1	0	3	2	0	3	0	2	0	0	0	0	0	0	Stage 1 Hypertension	1	2	0	0	high utilization	high utilization	low utilization		0	0	3	White	Controlled	unexposed	unexposed	exposed	non-disease	non-diseased
Male	65+	74	Overweight	Stage 1 Hypertension	0	1	1	0	0	0	1	1	1	1	2	0	1	0	1	0	2	1	1	0	1	0	0	0	0	0	Stage 1 Hypertension	1	2	0	0	low utilization	low utilization	low utilization		0	1	0	Hispanics	Controlled	exposed	exposed	exposed	non-disease	non-diseased
Female	40-54	40	Obese	Stage 1 Hypertension	0	2	1	0	0	0	1	1	1	1	1	11	0	0	0	1	2	1	1	1	1	0	0	0	0	0	Stage 1 Hypertension	1	2	0	0	low utilization	low utilization	low utilization		0	1	2	Hispanics	Controlled	exposed	exposed	exposed	non-disease	non-diseased
Male	55-64	59	Obese	Stage 2 Hypertension	0	0	2	0	0	0	1	1	1	1	1	8	1	0	0	1	2	1	1	1	1	0	0	1	0	0	Stage 2 Hypertension	1	1	0	0	low utilization	low utilization	low utilization		0	1	1	Hispanics	Controlled	exposed	exposed	exposed	non-disease	non-diseased
Male	65+	69		Stage 1 Hypertension	0	2	5	0	0	0	1	1	0	1	4	33	1	0	2	2	3	2	0	2	0	0	0	1	0	0	Stage 1 Hypertension	1	2	0	0	high utilization	high utilization	low utilization		0	0	0	Other	Controlled	unexposed	unexposed	exposed	non-disease	non-diseased
Female	65+	71	Overweight	Stage 2 Hypertension	0	1	2	0	1	0	1	1	0	1	2	42	0	0	1	2	1	1	1	2	0	0	0	0	0	0	Stage 2 Hypertension	1	1	0	0	low utilization	high utilization	low utilization		1	0	0	Black	Controlled	exposed	unexposed	exposed	non-disease	non-diseased
Female	40-54	48	Obese	Normal	0	0	5	0	0	0	1	1	1	1	1	7	0	0	0	1	0	1	1	1	1	0	0	0	0	0	Normal	1	0	0	0	low utilization	low utilization	low utilization		0	0	2	White	Controlled	exposed	exposed	exposed	non-disease	non-diseased
Female	40-54	54	Obese	Stage 2 Hypertension	0	0	2	0	0	0	1	0	0	0	6	32	0	0	2	2	1	2	0	2	0	0	0	0	0	1	Stage 2 Hypertension	1	1	0	1	high utilization	high utilization	low utilization		1	0	2	Black	Controlled	unexposed	unexposed	exposed	non-disease	diseased
Male	55-64	61	Overweight	Stage 2 Hypertension	0	0	3	1	0	0	1	1	1	1	2	5	1	0	1	0	1	1	1	1	1	0	0	0	0	1	Stage 2 Hypertension	1	1	0	1	low utilization	low utilization	low utilization		1	0	1	Black	Controlled	exposed	exposed	exposed	non-disease	diseased
Female	40-54	48	Obese	Stage 2 Hypertension	0	0	2	0	0	0	1	0	0	0	11	67	0	0	3	2	1	3	0	2	0	0	0	0	0	0	Stage 2 Hypertension	1	1	0	0	high utilization	high utilization	low utilization		1	0	2	Black	Controlled	unexposed	unexposed	exposed	non-disease	non-diseased
Female	65+	77	Overweight	Stage 2 Hypertension	0	1	1	0	0	0	1	1	1	1	1	0	0	0	0	0	2	1	1	0	1	0	0	0	0	0	Stage 2 Hypertension	1	1	0	0	low utilization	low utilization	low utilization		0	1	0	Hispanics	Controlled	exposed	exposed	exposed	non-disease	non-diseased
Male	65+	80		NULL	0	0	1	1	0	0	1	0	0	0	13	28	1	0	3	2	0	3	0	2	0	0	0	0	0	0	NULL	1	4	0	0	high utilization	high utilization	low utilization		0	0	0	White	Controlled	unexposed	unexposed	exposed	non-disease	non-diseased
Female	40-54	49	Obese	Stage 1 Hypertension	0	1	1	0	0	0	1	1	1	1	1	1	0	0	0	0	1	1	1	1	1	0	0	0	0	0	Stage 1 Hypertension	1	2	0	0	low utilization	low utilization	low utilization		1	0	2	Black	Controlled	exposed	exposed	exposed	non-disease	non-diseased
Female	65+	67	Overweight	Stage 2 Hypertension	0	1	1	0	1	0	1	1	1	1	1	12	0	0	0	1	2	1	1	1	1	0	0	0	0	0	Stage 2 Hypertension	1	1	0	0	low utilization	low utilization	low utilization		0	1	0	Hispanics	Controlled	exposed	exposed	exposed	non-disease	non-diseased
Female	65+	77	Obese	Stage 2 Hypertension	0	1	1	0	0	0	1	1	1	1	1	0	0	0	0	0	2	1	1	0	1	0	0	0	0	1	Stage 2 Hypertension	1	1	0	1	low utilization	low utilization	low utilization		0	1	0	Hispanics	Controlled	exposed	exposed	exposed	non-disease	diseased
Male	55-64	55	Healthy Weight	Stage 2 Hypertension	0	1	2	0	1	0	1	1	0	1	3	46	1	0	1	2	2	1	1	2	0	0	0	0	0	1	Stage 2 Hypertension	1	1	1	1	low utilization	high utilization	low utilization		0	1	1	Hispanics	Uncontrolled	exposed	unexposed	exposed	diseased	diseased
Female	55-64	58	Healthy Weight	Stage 2 Hypertension	0	1	2	0	0	0	1	1	1	1	3	4	0	0	1	0	2	1	1	1	1	0	0	0	0	0	Stage 2 Hypertension	1	1	0	0	low utilization	low utilization	low utilization		0	1	1	Hispanics	Controlled	exposed	exposed	exposed	non-disease	non-diseased
Female	55-64	64	Obese	Stage 2 Hypertension	0	0	2	0	0	0	1	0	0	0	5	56	0	0	2	2	0	2	0	2	0	0	0	0	0	1	Stage 2 Hypertension	1	1	0	1	high utilization	high utilization	low utilization		0	0	1	White	Controlled	unexposed	unexposed	exposed	non-disease	diseased
Female	40-54	40	Obese	Stage 2 Hypertension	1	1	2	0	0	0	1	1	1	1	1	22	0	0	0	1	1	1	1	1	1	0	0	0	0	0	Stage 2 Hypertension	1	1	0	0	low utilization	low utilization	low utilization		1	0	2	Black	Controlled	exposed	exposed	exposed	non-disease	non-diseased
Male	65+	71	Healthy Weight	Stage 2 Hypertension	1	1	1	0	1	0	1	1	1	1	2	5	1	0	1	0	2	1	1	1	1	0	0	0	0	1	Stage 2 Hypertension	1	1	1	1	low utilization	low utilization	low utilization		0	1	0	Hispanics	Uncontrolled	exposed	exposed	exposed	diseased	diseased
Male	25-39	33	Overweight	Stage 2 Hypertension	0	0	1	0	0	0	1	1	1	1	1	4	1	0	0	0	3	1	1	1	1	0	0	0	0	1	Stage 2 Hypertension	1	1	1	1	low utilization	low utilization	low utilization		0	0	3	Other	Uncontrolled	exposed	exposed	exposed	diseased	diseased
Female	65+	79		Stage 1 Hypertension	0	1	1	0	0	0	1	1	1	1	2	21	0	0	1	1	2	1	1	1	1	0	0	0	0	0	Stage 1 Hypertension	1	2	0	0	low utilization	low utilization	low utilization		0	1	0	Hispanics	Controlled	exposed	exposed	exposed	non-disease	non-diseased
Female	65+	89	Healthy Weight	Stage 2 Hypertension	0	1	1	0	1	0	1	1	1	1	1	13	0	0	0	1	2	1	1	1	1	0	0	0	0	1	Stage 2 Hypertension	1	1	1	1	low utilization	low utilization	low utilization		0	1	0	Hispanics	Uncontrolled	exposed	exposed	exposed	diseased	diseased
Female	65+	76		Stage 2 Hypertension	0	2	5	0	0	0	1	1	0	1	3	82	0	0	1	3	0	1	1	3	0	0	0	0	0	0	Stage 2 Hypertension	1	1	0	0	low utilization	high utilization	low utilization		0	0	0	White	Controlled	exposed	unexposed	exposed	non-disease	non-diseased
Female	55-64	62	Obese	Stage 2 Hypertension	0	0	2	0	0	0	1	1	1	1	1	8	0	0	0	1	1	1	1	1	1	0	0	0	0	0	Stage 2 Hypertension	1	1	0	0	low utilization	low utilization	low utilization		1	0	1	Black	Controlled	exposed	exposed	exposed	non-disease	non-diseased
Male	55-64	62	Overweight	Stage 2 Hypertension	0	1	2	0	1	0	1	1	1	1	1	13	1	0	0	1	2	1	1	1	1	1	0	0	0	0	Stage 2 Hypertension	1	1	0	0	low utilization	low utilization	low utilization		0	1	1	Hispanics	Controlled	exposed	exposed	exposed	non-disease	non-diseased
Male	40-54	50	Obese	Stage 2 Hypertension	0	1	3	0	0	0	1	1	1	1	1	1	1	0	0	0	1	1	1	1	1	0	0	0	0	1	Stage 2 Hypertension	1	1	1	1	low utilization	low utilization	low utilization		1	0	2	Black	Uncontrolled	exposed	exposed	exposed	diseased	diseased
Female	25-39	37	Obese	Elevated	0	0	5	0	0	0	1	0	1	1	8	20	0	0	3	1	0	3	0	1	1	0	0	0	0	0	Elevated	1	3	0	0	high utilization	low utilization	low utilization		0	0	3	White	Controlled	unexposed	exposed	exposed	non-disease	non-diseased
Male	25-39	38		NULL	0	1	1	1	0	0	1	0	0	0	8	52	1	0	3	2	1	3	0	2	0	0	0	0	0	1	NULL	1	4	1	1	high utilization	high utilization	low utilization		1	0	3	Black	Uncontrolled	unexposed	unexposed	exposed	diseased	diseased
Female	55-64	56	Obese	Stage 2 Hypertension	0	0	2	0	0	0	1	0	1	1	5	20	0	0	2	1	1	2	0	1	1	0	0	0	0	0	Stage 2 Hypertension	1	1	0	0	high utilization	low utilization	low utilization		1	0	1	Black	Controlled	unexposed	exposed	exposed	non-disease	non-diseased
Female	65+	81	Obese	Stage 2 Hypertension	0	1	1	0	0	0	1	0	0	0	8	28	0	0	3	2	1	3	0	2	0	0	0	0	0	1	Stage 2 Hypertension	1	1	0	1	high utilization	high utilization	low utilization		1	0	0	Black	Controlled	unexposed	unexposed	exposed	non-disease	diseased
Male	40-54	44	Overweight	Stage 2 Hypertension	0	2	1	0	0	0	1	1	0	1	1	36	1	0	0	2	2	1	1	2	0	0	0	0	0	1	Stage 2 Hypertension	1	1	1	1	low utilization	high utilization	low utilization		0	1	2	Hispanics	Uncontrolled	exposed	unexposed	exposed	diseased	diseased
Male	40-54	53	Obese	Stage 2 Hypertension	0	2	1	0	0	0	1	1	1	1	1	7	1	0	0	1	2	1	1	1	1	0	0	0	0	1	Stage 2 Hypertension	1	1	0	1	low utilization	low utilization	low utilization		0	1	2	Hispanics	Controlled	exposed	exposed	exposed	non-disease	diseased
Female	55-64	63	Overweight	Stage 2 Hypertension	0	1	2	0	0	0	1	1	0	1	1	98	0	0	0	3	1	1	1	3	0	0	0	0	0	0	Stage 2 Hypertension	1	1	0	0	low utilization	high utilization	low utilization		1	0	1	Black	Controlled	exposed	unexposed	exposed	non-disease	non-diseased
Male	55-64	57		Stage 1 Hypertension	0	2	5	0	0	0	1	1	1	1	1	0	1	0	0	0	0	1	1	0	1	0	0	0	0	0	Stage 1 Hypertension	1	2	0	0	low utilization	low utilization	low utilization		0	0	1	White	Controlled	exposed	exposed	exposed	non-disease	non-diseased
Male	55-64	60	Overweight	Stage 1 Hypertension	0	0	1	0	0	0	1	1	1	1	1	1	1	0	0	0	0	1	1	1	1	0	0	0	0	1	Stage 1 Hypertension	1	2	1	1	low utilization	low utilization	low utilization		0	0	1	White	Uncontrolled	exposed	exposed	exposed	diseased	diseased
Female	65+	72	Overweight	Stage 2 Hypertension	0	1	1	0	1	0	1	1	1	1	1	20	0	0	0	1	2	1	1	1	1	0	0	0	0	1	Stage 2 Hypertension	1	1	1	1	low utilization	low utilization	low utilization		0	1	0	Hispanics	Uncontrolled	exposed	exposed	exposed	diseased	diseased
Female	55-64	55	Obese	Stage 1 Hypertension	0	2	1	0	0	0	1	1	1	1	2	8	0	0	1	1	2	1	1	1	1	0	0	0	0	0	Stage 1 Hypertension	1	2	0	0	low utilization	low utilization	low utilization		0	1	1	Hispanics	Controlled	exposed	exposed	exposed	non-disease	non-diseased
Female	40-54	51	Obese	Stage 2 Hypertension	0	0	1	1	0	0	1	1	1	1	1	4	0	0	0	0	0	1	1	1	1	0	0	0	0	0	Stage 2 Hypertension	1	1	0	0	low utilization	low utilization	low utilization		0	0	2	White	Controlled	exposed	exposed	exposed	non-disease	non-diseased
Male	40-54	52	Overweight	Stage 2 Hypertension	0	1	2	0	0	0	1	1	1	1	1	0	1	0	0	0	2	1	1	0	1	0	0	0	0	1	Stage 2 Hypertension	1	1	1	1	low utilization	low utilization	low utilization		0	1	2	Hispanics	Uncontrolled	exposed	exposed	exposed	diseased	diseased
Male	25-39	28	Obese	Stage 2 Hypertension	0	1	1	0	0	0	1	0	0	0	14	76	1	0	3	3	3	3	0	3	0	0	0	0	0	1	Stage 2 Hypertension	1	1	1	1	high utilization	high utilization	low utilization		0	0	3	Other	Uncontrolled	unexposed	unexposed	exposed	diseased	diseased
Male	40-54	48	Overweight	Stage 2 Hypertension	0	0	5	0	0	0	1	1	0	1	4	38	1	0	2	2	2	2	0	2	0	0	0	0	0	0	Stage 2 Hypertension	1	1	0	0	high utilization	high utilization	low utilization		0	1	2	Hispanics	Controlled	unexposed	unexposed	exposed	non-disease	non-diseased
Female	65+	78	Overweight	Stage 1 Hypertension	0	1	5	0	0	0	1	0	1	1	5	15	0	0	2	1	1	2	0	1	1	0	0	0	0	1	Stage 1 Hypertension	1	2	1	1	high utilization	low utilization	low utilization		1	0	0	Black	Uncontrolled	unexposed	exposed	exposed	diseased	diseased
Female	55-64	62	Overweight	Stage 1 Hypertension	1	1	2	0	0	0	1	0	1	1	9	15	0	0	3	1	2	3	0	1	1	0	0	0	0	1	Stage 1 Hypertension	1	2	0	1	high utilization	low utilization	low utilization		0	1	1	Hispanics	Controlled	unexposed	exposed	exposed	non-disease	diseased
Male	55-64	57	Obese	Stage 1 Hypertension	0	2	1	0	0	0	1	1	1	1	1	0	1	0	0	0	2	1	1	0	1	0	0	0	0	1	Stage 1 Hypertension	1	2	0	1	low utilization	low utilization	low utilization		0	1	1	Hispanics	Controlled	exposed	exposed	exposed	non-disease	diseased
Female	65+	70	Healthy Weight	Stage 2 Hypertension	0	1	1	0	1	0	1	0	0	0	9	179	0	0	3	3	3	3	0	3	0	0	0	0	0	0	Stage 2 Hypertension	1	1	0	0	high utilization	high utilization	low utilization		0	0	0	Other	Controlled	unexposed	unexposed	exposed	non-disease	non-diseased
Male	40-54	44	Obese	Stage 1 Hypertension	0	2	1	0	1	0	1	1	1	1	2	16	1	0	1	1	2	1	1	1	1	0	0	0	0	1	Stage 1 Hypertension	1	2	1	1	low utilization	low utilization	low utilization		0	1	2	Hispanics	Uncontrolled	exposed	exposed	exposed	diseased	diseased
Female	40-54	51		NULL	0	1	5	0	0	0	1	1	1	1	2	7	0	0	1	1	3	1	1	1	1	0	0	0	0	1	NULL	1	4	1	1	low utilization	low utilization	low utilization		0	0	2	Other	Uncontrolled	exposed	exposed	exposed	diseased	diseased
Male	40-54	54	Overweight	Stage 2 Hypertension	0	1	1	0	1	0	1	0	0	0	5	47	1	0	2	2	2	2	0	2	0	0	0	0	0	1	Stage 2 Hypertension	1	1	1	1	high utilization	high utilization	low utilization		0	1	2	Hispanics	Uncontrolled	unexposed	unexposed	exposed	diseased	diseased
Female	55-64	62	Obese	Stage 2 Hypertension	0	0	5	0	0	0	1	1	1	1	2	18	0	0	1	1	1	1	1	1	1	0	0	0	0	1	Stage 2 Hypertension	1	1	1	1	low utilization	low utilization	low utilization		1	0	1	Black	Uncontrolled	exposed	exposed	exposed	diseased	diseased
Female	65+	72	Obese	Stage 2 Hypertension	0	1	2	0	0	0	1	1	1	1	1	15	0	0	0	1	2	1	1	1	1	0	0	0	0	0	Stage 2 Hypertension	1	1	0	0	low utilization	low utilization	low utilization		0	1	0	Hispanics	Controlled	exposed	exposed	exposed	non-disease	non-diseased
Female	65+	85	Healthy Weight	Stage 1 Hypertension	0	1	1	0	0	0	1	1	1	1	2	15	0	0	1	1	2	1	1	1	1	0	0	0	0	0	Stage 1 Hypertension	1	2	0	0	low utilization	low utilization	low utilization		0	1	0	Hispanics	Controlled	exposed	exposed	exposed	non-disease	non-diseased
Male	40-54	40	Healthy Weight	Stage 1 Hypertension	0	0	1	0	0	0	1	1	1	1	2	13	1	0	1	1	1	1	1	1	1	0	0	0	0	0	Stage 1 Hypertension	1	2	0	0	low utilization	low utilization	low utilization		1	0	2	Black	Controlled	exposed	exposed	exposed	non-disease	non-diseased
Female	40-54	51	Obese	Stage 2 Hypertension	0	0	2	0	0	0	1	0	1	1	5	3	0	0	2	0	1	2	0	1	1	0	0	0	0	1	Stage 2 Hypertension	1	1	1	1	high utilization	low utilization	low utilization		1	0	2	Black	Uncontrolled	unexposed	exposed	exposed	diseased	diseased
Male	65+	80	Overweight	Stage 2 Hypertension	0	1	2	0	0	0	1	0	0	0	18	176	1	0	3	3	2	3	0	3	0	0	0	0	0	0	Stage 2 Hypertension	1	1	0	0	high utilization	high utilization	low utilization		0	1	0	Hispanics	Controlled	unexposed	unexposed	exposed	non-disease	non-diseased
Female	25-39	31	Overweight	Stage 1 Hypertension	0	1	2	0	0	0	1	1	1	1	1	7	0	0	0	1	2	1	1	1	1	0	0	0	0	1	Stage 1 Hypertension	1	2	1	1	low utilization	low utilization	low utilization		0	1	3	Hispanics	Uncontrolled	exposed	exposed	exposed	diseased	diseased
Female	40-54	52	Underweight	Stage 2 Hypertension	1	1	1	0	1	0	1	0	0	0	9	38	0	0	3	2	2	3	0	2	0	0	0	0	0	0	Stage 2 Hypertension	1	1	0	0	high utilization	high utilization	low utilization		0	1	2	Hispanics	Controlled	unexposed	unexposed	exposed	non-disease	non-diseased
Female	65+	67	Overweight	Stage 2 Hypertension	0	0	1	0	0	0	1	1	1	1	1	0	0	0	0	0	2	1	1	0	1	0	0	0	0	1	Stage 2 Hypertension	1	1	1	1	low utilization	low utilization	low utilization		0	1	0	Hispanics	Uncontrolled	exposed	exposed	exposed	diseased	diseased
Female	65+	69	Healthy Weight	Stage 2 Hypertension	0	1	1	0	0	0	1	1	1	1	1	0	0	0	0	0	2	1	1	0	1	0	0	0	0	1	Stage 2 Hypertension	1	1	1	1	low utilization	low utilization	low utilization		0	1	0	Hispanics	Uncontrolled	exposed	exposed	exposed	diseased	diseased
Female	55-64	59	Obese	Stage 1 Hypertension	0	1	1	0	0	0	1	1	0	1	1	55	0	0	0	2	1	1	1	2	0	0	0	0	0	0	Stage 1 Hypertension	1	2	0	0	low utilization	high utilization	low utilization		1	0	1	Black	Controlled	exposed	unexposed	exposed	non-disease	non-diseased
Female	55-64	59	Overweight	Elevated	0	0	1	1	0	0	1	0	0	0	10	41	0	0	3	2	0	3	0	2	0	0	0	0	0	0	Elevated	1	3	0	0	high utilization	high utilization	low utilization		0	0	1	White	Controlled	unexposed	unexposed	exposed	non-disease	non-diseased
Female	65+	74		Stage 2 Hypertension	0	1	1	0	1	0	1	1	1	1	1	0	0	0	0	0	2	1	1	0	1	0	1	0	0	1	Stage 2 Hypertension	1	1	1	1	low utilization	low utilization	low utilization		0	1	0	Hispanics	Uncontrolled	exposed	exposed	exposed	diseased	diseased
Female	40-54	49	Obese	Stage 1 Hypertension	0	0	1	0	0	0	1	1	1	1	1	8	0	0	0	1	3	1	1	1	1	0	0	0	0	1	Stage 1 Hypertension	1	2	0	1	low utilization	low utilization	low utilization		0	0	2	Other	Controlled	exposed	exposed	exposed	non-disease	diseased
Female	65+	74	Obese	Stage 2 Hypertension	0	1	2	0	0	0	1	1	1	1	1	21	0	0	0	1	2	1	1	1	1	0	0	0	0	0	Stage 2 Hypertension	1	1	0	0	low utilization	low utilization	low utilization		0	1	0	Hispanics	Controlled	exposed	exposed	exposed	non-disease	non-diseased
Female	55-64	59	Healthy Weight	Stage 2 Hypertension	0	1	1	0	1	0	1	1	1	1	3	3	0	0	1	0	1	1	1	1	1	0	0	0	0	1	Stage 2 Hypertension	1	1	1	1	low utilization	low utilization	low utilization		1	0	1	Black	Uncontrolled	exposed	exposed	exposed	diseased	diseased
Female	25-39	37	Overweight	Stage 2 Hypertension	0	1	1	0	0	0	1	1	1	1	1	7	0	0	0	1	2	1	1	1	1	0	0	0	0	1	Stage 2 Hypertension	1	1	1	1	low utilization	low utilization	low utilization		0	1	3	Hispanics	Uncontrolled	exposed	exposed	exposed	diseased	diseased
Female	65+	71	Overweight	Normal	0	1		0	0	0	1	1	1	1	1	0	0	0	0	0	2	1	1	0	1	0	0	0	0	0	Normal	1	0	0	0	low utilization	low utilization	low utilization		0	1	0	Hispanics	Controlled	exposed	exposed	exposed	non-disease	non-diseased
Male	55-64	63	Overweight	Stage 1 Hypertension	0	0	1	1	0	0	1	1	0	1	2	36	1	0	1	2	1	1	1	2	0	0	1	0	0	0	Stage 1 Hypertension	1	2	0	0	low utilization	high utilization	low utilization		1	0	1	Black	Controlled	exposed	unexposed	exposed	non-disease	non-diseased
Male	40-54	50	Obese	Stage 2 Hypertension	0	1	2	0	0	0	1	0	0	0	21	72	1	0	3	2	1	3	0	2	0	0	0	0	0	0	Stage 2 Hypertension	1	1	0	0	high utilization	high utilization	low utilization		1	0	2	Black	Controlled	unexposed	unexposed	exposed	non-disease	non-diseased
Female	55-64	63	Obese	Stage 2 Hypertension	0	0	1	0	0	0	1	1	1	1	3	15	0	0	1	1	1	1	1	1	1	0	0	0	0	1	Stage 2 Hypertension	1	1	0	1	low utilization	low utilization	low utilization		1	0	1	Black	Controlled	exposed	exposed	exposed	non-disease	diseased
Male	55-64	61	Healthy Weight	Stage 2 Hypertension	0	1	1	0	1	0	1	1	0	1	1	33	1	0	0	2	2	1	1	2	0	0	0	0	0	0	Stage 2 Hypertension	1	1	0	0	low utilization	high utilization	low utilization		0	1	1	Hispanics	Controlled	exposed	unexposed	exposed	non-disease	non-diseased
Male	40-54	54	Obese	Stage 2 Hypertension	0	1	1	0	0	0	1	1	1	1	1	0	1	0	0	0	2	1	1	0	1	0	0	0	0	1	Stage 2 Hypertension	1	1	0	1	low utilization	low utilization	low utilization		0	1	2	Hispanics	Controlled	exposed	exposed	exposed	non-disease	diseased
Male	65+	90	Healthy Weight	Stage 2 Hypertension	0	1	1	0	0	0	1	1	1	1	1	0	1	0	0	0	2	1	1	0	1	0	0	0	0	0	Stage 2 Hypertension	1	1	0	0	low utilization	low utilization	low utilization		0	1	0	Hispanics	Controlled	exposed	exposed	exposed	non-disease	non-diseased
Female	65+	87	Overweight	Stage 2 Hypertension	0	1	1	0	0	0	1	1	1	1	3	19	0	0	1	1	2	1	1	1	1	0	0	0	0	1	Stage 2 Hypertension	1	1	0	1	low utilization	low utilization	low utilization		0	1	0	Hispanics	Controlled	exposed	exposed	exposed	non-disease	diseased
Female	65+	74	Obese	Stage 1 Hypertension	0	1	1	0	1	0	1	1	1	1	2	15	0	0	1	1	2	1	1	1	1	0	0	0	0	0	Stage 1 Hypertension	1	2	0	0	low utilization	low utilization	low utilization		0	1	0	Hispanics	Controlled	exposed	exposed	exposed	non-disease	non-diseased
Female	40-54	40	Obese	Stage 1 Hypertension	0	0	1	0	0	0	1	0	0	0	7	29	0	0	3	2	2	3	0	2	0	0	0	0	0	1	Stage 1 Hypertension	1	2	1	1	high utilization	high utilization	low utilization		0	1	2	Hispanics	Uncontrolled	unexposed	unexposed	exposed	diseased	diseased
Female	65+	77	Overweight	Stage 2 Hypertension	0	1	5	0	0	0	1	0	0	0	11	69	0	0	3	2	0	3	0	2	0	0	0	0	0	0	Stage 2 Hypertension	1	1	0	0	high utilization	high utilization	low utilization		0	0	0	White	Controlled	unexposed	unexposed	exposed	non-disease	non-diseased
Female	65+	70	Overweight	Stage 2 Hypertension	0	1	5	1	0	0	1	0	0	0	6	45	0	0	2	2	0	2	0	2	0	0	0	0	0	1	Stage 2 Hypertension	1	1	0	1	high utilization	high utilization	low utilization		0	0	0	White	Controlled	unexposed	unexposed	exposed	non-disease	diseased
Female	55-64	62	Underweight	Stage 1 Hypertension	0	0	5	0	0	0	1	1	1	1	1	11	0	0	0	1	3	1	1	1	1	0	0	0	0	1	Stage 1 Hypertension	1	2	1	1	low utilization	low utilization	low utilization		0	0	1	Other	Uncontrolled	exposed	exposed	exposed	diseased	diseased
Female	55-64	64	Overweight	Stage 2 Hypertension	1	1	1	0	0	0	1	1	1	1	1	3	0	0	0	0	2	1	1	1	1	0	0	0	0	1	Stage 2 Hypertension	1	1	1	1	low utilization	low utilization	low utilization		0	1	1	Hispanics	Uncontrolled	exposed	exposed	exposed	diseased	diseased
Female	40-54	48	Obese	Stage 1 Hypertension	0	1	2	0	0	0	1	1	1	1	1	9	0	0	0	1	2	1	1	1	1	0	0	0	0	0	Stage 1 Hypertension	1	2	0	0	low utilization	low utilization	low utilization		0	1	2	Hispanics	Controlled	exposed	exposed	exposed	non-disease	non-diseased
Female	40-54	46	Obese	Stage 2 Hypertension	0	0	2	0	0	0	1	1	0	1	2	26	0	0	1	2	1	1	1	2	0	0	0	0	0	0	Stage 2 Hypertension	1	1	0	0	low utilization	high utilization	low utilization		1	0	2	Black	Controlled	exposed	unexposed	exposed	non-disease	non-diseased
Female	40-54	50	Overweight	Stage 1 Hypertension	0	1	1	0	1	0	1	1	1	1	3	0	0	0	1	0	2	1	1	0	1	0	0	0	0	0	Stage 1 Hypertension	1	2	0	0	low utilization	low utilization	low utilization		0	1	2	Hispanics	Controlled	exposed	exposed	exposed	non-disease	non-diseased
Male	65+	68	Obese	Stage 1 Hypertension	0	1	1	0	0	0	1	1	1	1	2	4	1	0	1	0	0	1	1	1	1	0	0	0	0	0	Stage 1 Hypertension	1	2	0	0	low utilization	low utilization	low utilization		0	0	0	White	Controlled	exposed	exposed	exposed	non-disease	non-diseased
Male	65+	78	Healthy Weight	Stage 2 Hypertension	0	1	1	0	0	0	1	1	1	1	1	4	1	0	0	0	2	1	1	1	1	0	0	0	0	0	Stage 2 Hypertension	1	1	0	0	low utilization	low utilization	low utilization		0	1	0	Hispanics	Controlled	exposed	exposed	exposed	non-disease	non-diseased
Female	55-64	57	Obese	Stage 1 Hypertension	0	1	1	0	0	0	1	1	0	1	3	34	0	0	1	2	1	1	1	2	0	0	0	0	0	1	Stage 1 Hypertension	1	2	0	1	low utilization	high utilization	low utilization		1	0	1	Black	Controlled	exposed	unexposed	exposed	non-disease	diseased
Female	65+	65	Overweight	Stage 2 Hypertension	0	1	1	0	0	0	1	1	1	1	1	14	0	0	0	1	1	1	1	1	1	0	0	0	0	1	Stage 2 Hypertension	1	1	1	1	low utilization	low utilization	low utilization		1	0	0	Black	Uncontrolled	exposed	exposed	exposed	diseased	diseased
Male	55-64	63	Overweight	Stage 1 Hypertension	0	1	1	1	0	0	1	1	1	1	1	0	1	0	0	0	2	1	1	0	1	0	0	0	0	0	Stage 1 Hypertension	1	2	0	0	low utilization	low utilization	low utilization		0	1	1	Hispanics	Controlled	exposed	exposed	exposed	non-disease	non-diseased
Female	65+	71	Overweight	Stage 2 Hypertension	0	2	1	0	0	0	1	1	1	1	3	0	0	0	1	0	2	1	1	0	1	0	0	0	0	1	Stage 2 Hypertension	1	1	1	1	low utilization	low utilization	low utilization		0	1	0	Hispanics	Uncontrolled	exposed	exposed	exposed	diseased	diseased
Female	65+	87	Overweight	Stage 2 Hypertension	0	1	1	0	0	0	1	1	1	1	1	4	0	0	0	0	2	1	1	1	1	0	0	0	0	0	Stage 2 Hypertension	1	1	0	0	low utilization	low utilization	low utilization		0	1	0	Hispanics	Controlled	exposed	exposed	exposed	non-disease	non-diseased
Male	55-64	57	Overweight	Stage 1 Hypertension	0	2	1	0	1	0	1	1	0	1	2	27	1	0	1	2	0	1	1	2	0	0	0	0	0	0	Stage 1 Hypertension	1	2	0	0	low utilization	high utilization	low utilization		0	0	1	White	Controlled	exposed	unexposed	exposed	non-disease	non-diseased
Female	65+	72	Obese	Stage 1 Hypertension	0	1	2	0	0	0	1	1	1	1	4	4	0	0	2	0	1	2	0	1	1	0	1	0	0	0	Stage 1 Hypertension	1	2	0	0	high utilization	low utilization	low utilization		1	0	0	Black	Controlled	unexposed	exposed	exposed	non-disease	non-diseased
Male	65+	72	Obese	Stage 1 Hypertension	0	1	1	0	0	0	1	0	1	1	20	20	1	0	3	1	2	3	0	1	1	0	0	0	0	0	Stage 1 Hypertension	1	2	0	0	high utilization	low utilization	low utilization		0	1	0	Hispanics	Controlled	unexposed	exposed	exposed	non-disease	non-diseased
Male	65+	65	Obese	Stage 1 Hypertension	0	1	1	0	0	0	1	1	1	1	1	0	1	0	0	0	1	1	1	0	1	0	0	0	0	0	Stage 1 Hypertension	1	2	0	0	low utilization	low utilization	low utilization		1	0	0	Black	Controlled	exposed	exposed	exposed	non-disease	non-diseased
Male	25-39	38	Healthy Weight	Stage 2 Hypertension	0	1	1	0	0	0	1	1	1	1	1	0	1	0	0	0	3	1	1	0	1	0	0	0	0	1	Stage 2 Hypertension	1	1	1	1	low utilization	low utilization	low utilization		0	0	3	Other	Uncontrolled	exposed	exposed	exposed	diseased	diseased
Male	40-54	40	Obese	Stage 1 Hypertension	0	1	1	0	0	0	1	0	1	1	5	12	1	0	2	1	2	2	0	1	1	0	0	0	0	0	Stage 1 Hypertension	1	2	0	0	high utilization	low utilization	low utilization		0	1	2	Hispanics	Controlled	unexposed	exposed	exposed	non-disease	non-diseased
Female	65+	72	Healthy Weight	Stage 2 Hypertension	0	1	1	0	0	0	1	1	1	1	1	0	0	0	0	0	2	1	1	0	1	0	0	0	0	0	Stage 2 Hypertension	1	1	0	0	low utilization	low utilization	low utilization		0	1	0	Hispanics	Controlled	exposed	exposed	exposed	non-disease	non-diseased
Female	65+	85	Obese	Stage 1 Hypertension	0	1	5	1	0	0	1	1	1	1	3	11	0	0	1	1	1	1	1	1	1	1	0	0	0	0	Stage 1 Hypertension	1	2	0	0	low utilization	low utilization	low utilization		1	0	0	Black	Controlled	exposed	exposed	exposed	non-disease	non-diseased
Male	55-64	63	Obese	Stage 1 Hypertension	0	1	1	0	0	0	1	1	1	1	1	8	1	0	0	1	2	1	1	1	1	0	0	0	0	0	Stage 1 Hypertension	1	2	0	0	low utilization	low utilization	low utilization		0	1	1	Hispanics	Controlled	exposed	exposed	exposed	non-disease	non-diseased
Female	55-64	59	Overweight	Stage 2 Hypertension	0	0	1	0	0	0	1	0	0	0	6	56	0	0	2	2	2	2	0	2	0	0	0	0	0	0	Stage 2 Hypertension	1	1	0	0	high utilization	high utilization	low utilization		0	1	1	Hispanics	Controlled	unexposed	unexposed	exposed	non-disease	non-diseased
Male	65+	79	Obese	Stage 2 Hypertension	0	1	1	0	0	0	1	0	0	0	5	43	1	0	2	2	1	2	0	2	0	0	0	0	0	0	Stage 2 Hypertension	1	1	0	0	high utilization	high utilization	low utilization		1	0	0	Black	Controlled	unexposed	unexposed	exposed	non-disease	non-diseased
Male	40-54	48	Healthy Weight	Stage 1 Hypertension	0	0	1	0	0	0	1	1	1	1	1	20	1	0	0	1	3	1	1	1	1	0	0	0	0	1	Stage 1 Hypertension	1	2	1	1	low utilization	low utilization	low utilization		0	0	2	Other	Uncontrolled	exposed	exposed	exposed	diseased	diseased
Female	65+	88	Healthy Weight	Stage 1 Hypertension	0	1	1	0	0	0	1	0	0	0	6	26	0	0	2	2	0	2	0	2	0	0	0	0	0	1	Stage 1 Hypertension	1	2	1	1	high utilization	high utilization	low utilization		0	0	0	White	Uncontrolled	unexposed	unexposed	exposed	diseased	diseased
Male	40-54	44	Obese	Stage 1 Hypertension	0	0	1	0	1	0	1	1	1	1	2	20	1	0	1	1	0	1	1	1	1	0	0	0	0	1	Stage 1 Hypertension	1	2	1	1	low utilization	low utilization	low utilization		0	0	2	White	Uncontrolled	exposed	exposed	exposed	diseased	diseased
Female	55-64	59	Healthy Weight	Stage 1 Hypertension	0	1	2	0	0	0	1	0	0	0	12	52	0	0	3	2	1	3	0	2	0	0	0	0	0	0	Stage 1 Hypertension	1	2	0	0	high utilization	high utilization	low utilization		1	0	1	Black	Controlled	unexposed	unexposed	exposed	non-disease	non-diseased
Female	65+	77	Healthy Weight	Stage 2 Hypertension	0	1	1	0	0	0	1	0	1	1	9	0	0	0	3	0	2	3	0	0	1	0	0	0	0	1	Stage 2 Hypertension	1	1	1	1	high utilization	low utilization	low utilization		0	1	0	Hispanics	Uncontrolled	unexposed	exposed	exposed	diseased	diseased
Female	40-54	51	Obese	Stage 1 Hypertension	0	1	1	0	0	0	1	1	1	1	1	2	0	0	0	0	2	1	1	1	1	0	0	0	0	0	Stage 1 Hypertension	1	2	0	0	low utilization	low utilization	low utilization		0	1	2	Hispanics	Controlled	exposed	exposed	exposed	non-disease	non-diseased
Female	65+	66	Obese	Stage 1 Hypertension	1	1	1	0	0	0	1	1	0	1	4	27	0	0	2	2	2	2	0	2	0	0	0	0	0	1	Stage 1 Hypertension	1	2	0	1	high utilization	high utilization	low utilization		0	1	0	Hispanics	Controlled	unexposed	unexposed	exposed	non-disease	diseased
Male	40-54	50	Obese	Stage 2 Hypertension	0	0	1	0	0	0	1	0	0	0	12	65	1	0	3	2	1	3	0	2	0	0	0	0	0	0	Stage 2 Hypertension	1	1	0	0	high utilization	high utilization	low utilization		1	0	2	Black	Controlled	unexposed	unexposed	exposed	non-disease	non-diseased
Male	40-54	49	Overweight	Stage 1 Hypertension	0	0	1	0	0	0	1	1	1	1	1	7	1	0	0	1	2	1	1	1	1	0	0	0	0	0	Stage 1 Hypertension	1	2	0	0	low utilization	low utilization	low utilization		0	1	2	Hispanics	Controlled	exposed	exposed	exposed	non-disease	non-diseased
Male	65+	75	Obese	Stage 1 Hypertension	0	1	2	0	0	0	1	1	1	1	1	0	1	0	0	0	1	1	1	0	1	0	0	0	0	0	Stage 1 Hypertension	1	2	0	0	low utilization	low utilization	low utilization		1	0	0	Black	Controlled	exposed	exposed	exposed	non-disease	non-diseased
Male	18-24	18	Healthy Weight	Stage 1 Hypertension	0	0	5	1	0	0	1	1	1	1	1	8	1	0	0	1	3	1	1	1	1	0	0	0	0	1	Stage 1 Hypertension	1	2	1	1	low utilization	low utilization	low utilization		0	0	4	Other	Uncontrolled	exposed	exposed	exposed	diseased	diseased
Female	55-64	55	Overweight	Stage 1 Hypertension	0	0	1	0	0	0	1	0	0	0	14	29	0	0	3	2	0	3	0	2	0	0	0	0	0	1	Stage 1 Hypertension	1	2	0	1	high utilization	high utilization	low utilization		0	0	1	White	Controlled	unexposed	unexposed	exposed	non-disease	diseased
Male	40-54	50	Obese	Stage 2 Hypertension	0	1	2	0	0	0	1	1	1	1	1	0	1	0	0	0	1	1	1	0	1	0	0	0	0	1	Stage 2 Hypertension	1	1	1	1	low utilization	low utilization	low utilization		1	0	2	Black	Uncontrolled	exposed	exposed	exposed	diseased	diseased
Female	65+	78	Obese	Stage 2 Hypertension	0	1	1	0	0	0	1	1	1	1	3	1	0	0	1	0	1	1	1	1	1	0	0	0	0	0	Stage 2 Hypertension	1	1	0	0	low utilization	low utilization	low utilization		1	0	0	Black	Controlled	exposed	exposed	exposed	non-disease	non-diseased
Male	65+	66	Overweight	Normal	0	1	5	1	0	0	1	0	0	0	14	83	1	0	3	3	0	3	0	3	0	0	0	0	0	0	Normal	1	0	0	0	high utilization	high utilization	low utilization		0	0	0	White	Controlled	unexposed	unexposed	exposed	non-disease	non-diseased
Female	55-64	63	Overweight	Stage 1 Hypertension	0	1	1	0	0	0	1	1	1	1	4	0	0	0	2	0	2	2	0	0	1	0	0	0	0	0	Stage 1 Hypertension	1	2	0	0	high utilization	low utilization	low utilization		0	1	1	Hispanics	Controlled	unexposed	exposed	exposed	non-disease	non-diseased
Female	40-54	45	Obese	Stage 1 Hypertension	0	0	2	0	0	0	1	1	0	1	4	62	0	0	2	2	1	2	0	2	0	0	0	0	0	0	Stage 1 Hypertension	1	2	0	0	high utilization	high utilization	low utilization		1	0	2	Black	Controlled	unexposed	unexposed	exposed	non-disease	non-diseased
Male	25-39	33	Obese	Stage 1 Hypertension	0	1	1	0	0	0	1	1	1	1	1	18	1	0	0	1	0	1	1	1	1	0	0	0	0	1	Stage 1 Hypertension	1	2	1	1	low utilization	low utilization	low utilization		0	0	3	White	Uncontrolled	exposed	exposed	exposed	diseased	diseased
Male	65+	72	Overweight	Stage 1 Hypertension	0	1	2	0	0	0	1	1	0	1	2	25	1	0	1	2	2	1	1	2	0	0	1	0	0	1	Stage 1 Hypertension	1	2	0	1	low utilization	high utilization	low utilization		0	1	0	Hispanics	Controlled	exposed	unexposed	exposed	non-disease	diseased
Male	40-54	46	Obese	Stage 1 Hypertension	0	1	1	0	1	0	1	1	1	1	1	16	1	0	0	1	1	1	1	1	1	0	0	0	0	1	Stage 1 Hypertension	1	2	1	1	low utilization	low utilization	low utilization		1	0	2	Black	Uncontrolled	exposed	exposed	exposed	diseased	diseased
Male	65+	76	Obese	Stage 1 Hypertension	0	1	1	0	1	0	1	1	1	1	1	0	1	0	0	0	2	1	1	0	1	0	0	0	0	1	Stage 1 Hypertension	1	2	0	1	low utilization	low utilization	low utilization		0	1	0	Hispanics	Controlled	exposed	exposed	exposed	non-disease	diseased
Male	55-64	60	Healthy Weight	Stage 2 Hypertension	0	1	1	0	0	0	1	1	1	1	1	0	1	0	0	0	2	1	1	0	1	0	0	0	0	0	Stage 2 Hypertension	1	1	0	0	low utilization	low utilization	low utilization		0	1	1	Hispanics	Controlled	exposed	exposed	exposed	non-disease	non-diseased
Female	65+	68	Overweight	Stage 2 Hypertension	0	1	1	0	0	0	1	0	0	0	7	90	0	0	3	3	1	3	0	3	0	0	0	0	0	1	Stage 2 Hypertension	1	1	1	1	high utilization	high utilization	low utilization		1	0	0	Black	Uncontrolled	unexposed	unexposed	exposed	diseased	diseased
Female	55-64	60	Overweight	Stage 1 Hypertension	0	0	1	0	0	0	1	1	1	1	1	0	0	0	0	0	2	1	1	0	1	0	0	0	0	1	Stage 1 Hypertension	1	2	0	1	low utilization	low utilization	low utilization		0	1	1	Hispanics	Controlled	exposed	exposed	exposed	non-disease	diseased
Female	65+	76		Stage 2 Hypertension	0	2	5	0	0	0	1	1	1	1	1	7	0	0	0	1	1	1	1	1	1	0	0	0	0	0	Stage 2 Hypertension	1	1	0	0	low utilization	low utilization	low utilization		1	0	0	Black	Controlled	exposed	exposed	exposed	non-disease	non-diseased
Female	55-64	63	Overweight	Stage 2 Hypertension	0	1	2	0	0	0	1	1	1	1	1	0	0	0	0	0	1	1	1	0	1	0	0	0	0	1	Stage 2 Hypertension	1	1	1	1	low utilization	low utilization	low utilization		1	0	1	Black	Uncontrolled	exposed	exposed	exposed	diseased	diseased
Female	55-64	60	Obese	Normal	0	0	1	0	0	0	1	1	1	1	3	20	0	0	1	1	0	1	1	1	1	0	0	0	0	1	Normal	1	0	0	1	low utilization	low utilization	low utilization		0	0	1	White	Controlled	exposed	exposed	exposed	non-disease	diseased
Female	65+	77	Obese	Stage 1 Hypertension	0	1	1	0	0	0	1	1	1	1	1	0	0	0	0	0	2	1	1	0	1	0	0	0	0	0	Stage 1 Hypertension	1	2	0	0	low utilization	low utilization	low utilization		0	1	0	Hispanics	Controlled	exposed	exposed	exposed	non-disease	non-diseased
Female	25-39	37	Healthy Weight	Stage 1 Hypertension	1	0	2	0	0	0	1	0	1	1	10	13	0	0	3	1	1	3	0	1	1	0	0	0	0	0	Stage 1 Hypertension	1	2	0	0	high utilization	low utilization	low utilization		1	0	3	Black	Controlled	unexposed	exposed	exposed	non-disease	non-diseased
Female	55-64	56	Healthy Weight	Stage 2 Hypertension	0	1	1	0	0	0	1	1	1	1	2	20	0	0	1	1	2	1	1	1	1	0	0	0	0	0	Stage 2 Hypertension	1	1	0	0	low utilization	low utilization	low utilization		0	1	1	Hispanics	Controlled	exposed	exposed	exposed	non-disease	non-diseased
Female	65+	77	Obese	Stage 2 Hypertension	0	1	2	0	0	0	1	0	0	0	7	23	0	0	3	2	2	3	0	2	0	0	0	0	0	0	Stage 2 Hypertension	1	1	0	0	high utilization	high utilization	low utilization		0	1	0	Hispanics	Controlled	unexposed	unexposed	exposed	non-disease	non-diseased
Female	65+	72	Overweight	Stage 2 Hypertension	0	1	1	0	0	0	1	1	1	1	1	5	0	0	0	0	2	1	1	1	1	0	0	0	0	0	Stage 2 Hypertension	1	1	0	0	low utilization	low utilization	low utilization		0	1	0	Hispanics	Controlled	exposed	exposed	exposed	non-disease	non-diseased
Female	40-54	49	Overweight	Stage 2 Hypertension	0	0	1	0	0	0	1	1	1	1	1	19	0	0	0	1	3	1	1	1	1	0	0	0	0	1	Stage 2 Hypertension	1	1	0	1	low utilization	low utilization	low utilization		0	0	2	Other	Controlled	exposed	exposed	exposed	non-disease	diseased
Female	65+	68	Overweight	Stage 2 Hypertension	0	1	1	0	1	0	1	1	1	1	1	0	0	0	0	0	1	1	1	0	1	0	0	0	0	1	Stage 2 Hypertension	1	1	1	1	low utilization	low utilization	low utilization		1	0	0	Black	Uncontrolled	exposed	exposed	exposed	diseased	diseased
Female	65+	70	Healthy Weight	Stage 1 Hypertension	0	1	1	0	0	0	1	0	1	1	5	0	0	0	2	0	2	2	0	0	1	0	0	0	0	0	Stage 1 Hypertension	1	2	0	0	high utilization	low utilization	low utilization		0	1	0	Hispanics	Controlled	unexposed	exposed	exposed	non-disease	non-diseased
Female	25-39	38	Obese	Stage 1 Hypertension	0	0	2	0	0	0	1	1	1	1	1	22	0	0	0	1	1	1	1	1	1	0	0	0	0	0	Stage 1 Hypertension	1	2	0	0	low utilization	low utilization	low utilization		1	0	3	Black	Controlled	exposed	exposed	exposed	non-disease	non-diseased
Male	25-39	38	Overweight	Stage 2 Hypertension	1	1	1	0	0	0	1	1	1	1	3	0	1	0	1	0	2	1	1	0	1	0	0	0	0	1	Stage 2 Hypertension	1	1	0	1	low utilization	low utilization	low utilization		0	1	3	Hispanics	Controlled	exposed	exposed	exposed	non-disease	diseased
Female	25-39	25	Obese	Normal	0	0	3	0	0	0	1	1	1	1	1	20	0	0	0	1	1	1	1	1	1	0	0	0	0	0	Normal	1	0	0	0	low utilization	low utilization	low utilization		1	0	3	Black	Controlled	exposed	exposed	exposed	non-disease	non-diseased
Male	65+	72	Healthy Weight	Stage 2 Hypertension	0	1	1	0	1	0	1	1	1	1	4	21	1	0	2	1	2	2	0	1	1	1	0	0	0	1	Stage 2 Hypertension	1	1	0	1	high utilization	low utilization	low utilization		0	1	0	Hispanics	Controlled	unexposed	exposed	exposed	non-disease	diseased
Female	40-54	47	Obese	Elevated	0	0	5	0	0	0	1	0	0	0	15	48	0	0	3	2	0	3	0	2	0	0	0	0	0	0	Elevated	1	3	0	0	high utilization	high utilization	low utilization		0	0	2	White	Controlled	unexposed	unexposed	exposed	non-disease	non-diseased
Female	55-64	60		Stage 1 Hypertension	0	2	5	0	0	0	1	0	0	0	16	55	0	0	3	2	2	3	0	2	0	0	0	0	0	0	Stage 1 Hypertension	1	2	0	0	high utilization	high utilization	low utilization		0	1	1	Hispanics	Controlled	unexposed	unexposed	exposed	non-disease	non-diseased
Male	40-54	48	Overweight	Stage 1 Hypertension	0	0	1	0	0	0	1	1	0	1	1	27	1	0	0	2	2	1	1	2	0	0	0	0	0	1	Stage 1 Hypertension	1	2	0	1	low utilization	high utilization	low utilization		0	1	2	Hispanics	Controlled	exposed	unexposed	exposed	non-disease	diseased
Female	65+	77	Obese	Stage 1 Hypertension	0	1	1	0	1	0	1	1	1	1	1	0	0	0	0	0	2	1	1	0	1	0	0	0	0	1	Stage 1 Hypertension	1	2	0	1	low utilization	low utilization	low utilization		0	1	0	Hispanics	Controlled	exposed	exposed	exposed	non-disease	diseased
Female	40-54	42	Overweight	Stage 2 Hypertension	0	0	1	0	0	0	1	1	1	1	1	12	0	0	0	1	3	1	1	1	1	0	0	0	0	0	Stage 2 Hypertension	1	1	0	0	low utilization	low utilization	low utilization		0	0	2	Other	Controlled	exposed	exposed	exposed	non-disease	non-diseased
Male	55-64	55	Overweight	Stage 1 Hypertension	0	0	3	0	0	0	1	1	1	1	1	14	1	0	0	1	3	1	1	1	1	0	0	0	0	0	Stage 1 Hypertension	1	2	0	0	low utilization	low utilization	low utilization		0	0	1	Other	Controlled	exposed	exposed	exposed	non-disease	non-diseased
Male	40-54	41	Overweight	Stage 1 Hypertension	0	1	2	0	0	0	1	1	0	1	1	28	1	0	0	2	2	1	1	2	0	0	0	0	0	0	Stage 1 Hypertension	1	2	0	0	low utilization	high utilization	low utilization		0	1	2	Hispanics	Controlled	exposed	unexposed	exposed	non-disease	non-diseased
Female	55-64	59	Overweight	Stage 2 Hypertension	0	0	5	0	0	0	1	1	1	1	1	16	0	0	0	1	0	1	1	1	1	0	0	0	0	0	Stage 2 Hypertension	1	1	0	0	low utilization	low utilization	low utilization		0	0	1	White	Controlled	exposed	exposed	exposed	non-disease	non-diseased
Male	40-54	54	Obese	Stage 2 Hypertension	0	1	1	0	0	0	1	0	0	0	23	52	1	0	3	2	1	3	0	2	0	0	0	0	0	0	Stage 2 Hypertension	1	1	0	0	high utilization	high utilization	low utilization		1	0	2	Black	Controlled	unexposed	unexposed	exposed	non-disease	non-diseased
Male	55-64	64	Healthy Weight	Stage 1 Hypertension	0	1	1	0	0	0	1	0	1	1	5	6	1	0	2	1	1	2	0	1	1	0	0	0	0	0	Stage 1 Hypertension	1	2	0	0	high utilization	low utilization	low utilization		1	0	1	Black	Controlled	unexposed	exposed	exposed	non-disease	non-diseased
Male	65+	73	Obese	Stage 1 Hypertension	0	1	1	0	0	0	1	1	1	1	2	0	1	0	1	0	2	1	1	0	1	0	0	0	0	0	Stage 1 Hypertension	1	2	0	0	low utilization	low utilization	low utilization		0	1	0	Hispanics	Controlled	exposed	exposed	exposed	non-disease	non-diseased
Female	65+	78	Obese	Stage 2 Hypertension	0	1	1	0	0	0	1	0	0	0	22	74	0	0	3	2	0	3	0	2	0	0	0	0	0	0	Stage 2 Hypertension	1	1	0	0	high utilization	high utilization	low utilization		0	0	0	White	Controlled	unexposed	unexposed	exposed	non-disease	non-diseased
Female	65+	66	Overweight	Stage 1 Hypertension	0	1	1	0	0	0	1	1	0	1	1	48	0	0	0	2	1	1	1	2	0	0	0	0	0	1	Stage 1 Hypertension	1	2	0	1	low utilization	high utilization	low utilization		1	0	0	Black	Controlled	exposed	unexposed	exposed	non-disease	diseased
Female	40-54	44	Obese	Stage 2 Hypertension	1	0	1	1	0	0	1	0	0	0	16	35	0	0	3	2	0	3	0	2	0	0	0	0	0	1	Stage 2 Hypertension	1	1	0	1	high utilization	high utilization	low utilization		0	0	2	White	Controlled	unexposed	unexposed	exposed	non-disease	diseased
Male	65+	73	Obese	Stage 2 Hypertension	1	0	1	0	0	0	1	1	1	1	1	0	1	0	0	0	2	1	1	0	1	0	0	0	0	1	Stage 2 Hypertension	1	1	0	1	low utilization	low utilization	low utilization		0	1	0	Hispanics	Controlled	exposed	exposed	exposed	non-disease	diseased
Male	55-64	61	Obese	Stage 2 Hypertension	0	1	1	0	1	0	1	1	1	1	1	0	1	0	0	0	2	1	1	0	1	0	0	0	0	1	Stage 2 Hypertension	1	1	1	1	low utilization	low utilization	low utilization		0	1	1	Hispanics	Uncontrolled	exposed	exposed	exposed	diseased	diseased
Male	65+	67	Obese	Stage 2 Hypertension	0	0	0	0	0	0	1	1	1	1	1	8	1	0	0	1	1	1	1	1	1	0	0	0	0	1	Stage 2 Hypertension	1	1	0	1	low utilization	low utilization	low utilization		1	0	0	Black	Controlled	exposed	exposed	exposed	non-disease	diseased
Female	25-39	38	Overweight	Stage 2 Hypertension	0	1	1	1	0	0	1	1	1	1	1	0	0	0	0	0	2	1	1	0	1	0	0	0	0	1	Stage 2 Hypertension	1	1	1	1	low utilization	low utilization	low utilization		0	1	3	Hispanics	Uncontrolled	exposed	exposed	exposed	diseased	diseased
Female	40-54	53	Obese	Stage 2 Hypertension	0	1	1	0	1	0	1	1	1	1	1	11	0	0	0	1	2	1	1	1	1	0	0	0	0	1	Stage 2 Hypertension	1	1	1	1	low utilization	low utilization	low utilization		0	1	2	Hispanics	Uncontrolled	exposed	exposed	exposed	diseased	diseased
Male	40-54	41	Obese	Stage 2 Hypertension	0	2	1	0	0	0	1	1	1	1	1	0	1	0	0	0	2	1	1	0	1	0	0	0	0	0	Stage 2 Hypertension	1	1	0	0	low utilization	low utilization	low utilization		0	1	2	Hispanics	Controlled	exposed	exposed	exposed	non-disease	non-diseased
Female	40-54	43	Obese	Stage 2 Hypertension	0	1	2	0	0	0	1	1	0	1	1	95	0	0	0	3	2	1	1	3	0	0	0	0	0	0	Stage 2 Hypertension	1	1	0	0	low utilization	high utilization	low utilization		0	1	2	Hispanics	Controlled	exposed	unexposed	exposed	non-disease	non-diseased
Female	40-54	53		Stage 2 Hypertension	0	0	1	0	0	0	1	1	1	1	1	6	0	0	0	1	1	1	1	1	1	0	0	1	0	1	Stage 2 Hypertension	1	1	0	1	low utilization	low utilization	low utilization		1	0	2	Black	Controlled	exposed	exposed	exposed	non-disease	diseased
Male	25-39	36	Obese	Stage 1 Hypertension	0	1	2	0	0	0	1	0	1	1	6	19	1	0	2	1	1	2	0	1	1	0	0	0	0	1	Stage 1 Hypertension	1	2	0	1	high utilization	low utilization	low utilization		1	0	3	Black	Controlled	unexposed	exposed	exposed	non-disease	diseased
Female	40-54	48	Obese	Stage 2 Hypertension	0	1	2	0	0	0	1	1	1	1	1	7	0	0	0	1	2	1	1	1	1	0	0	0	0	1	Stage 2 Hypertension	1	1	0	1	low utilization	low utilization	low utilization		0	1	2	Hispanics	Controlled	exposed	exposed	exposed	non-disease	diseased
Female	40-54	47	Obese	Stage 1 Hypertension	0	0	2	0	0	0	1	1	0	1	3	45	0	0	1	2	1	1	1	2	0	0	0	0	0	0	Stage 1 Hypertension	1	2	0	0	low utilization	high utilization	low utilization		1	0	2	Black	Controlled	exposed	unexposed	exposed	non-disease	non-diseased
Male	25-39	30	Healthy Weight	Stage 2 Hypertension	0	0	1	1	0	0	1	0	0	0	5	40	1	0	2	2	0	2	0	2	0	0	0	0	0	1	Stage 2 Hypertension	1	1	0	1	high utilization	high utilization	low utilization		0	0	3	White	Controlled	unexposed	unexposed	exposed	non-disease	diseased
Male	40-54	49	Overweight	Stage 2 Hypertension	0	1	1	0	0	0	1	1	1	1	1	0	1	0	0	0	0	1	1	0	1	0	0	0	0	1	Stage 2 Hypertension	1	1	0	1	low utilization	low utilization	low utilization		0	0	2	White	Controlled	exposed	exposed	exposed	non-disease	diseased
Female	65+	75	Overweight	Stage 2 Hypertension	0	1	1	0	0	0	1	1	1	1	1	0	0	0	0	0	2	1	1	0	1	0	0	0	0	1	Stage 2 Hypertension	1	1	0	1	low utilization	low utilization	low utilization		0	1	0	Hispanics	Controlled	exposed	exposed	exposed	non-disease	diseased
Male	40-54	40	Healthy Weight	Normal	0	0	1	0	0	0	1	1	0	1	4	32	1	0	2	2	3	2	0	2	0	0	0	0	0	0	Normal	1	0	0	0	high utilization	high utilization	low utilization		0	0	2	Other	Controlled	unexposed	unexposed	exposed	non-disease	non-diseased
Male	55-64	62	Healthy Weight	Stage 1 Hypertension	1	1	1	0	0	0	1	1	1	1	1	0	1	0	0	0	2	1	1	0	1	0	0	0	0	0	Stage 1 Hypertension	1	2	0	0	low utilization	low utilization	low utilization		0	1	1	Hispanics	Controlled	exposed	exposed	exposed	non-disease	non-diseased
Female	65+	78	Obese	Stage 2 Hypertension	0	1	1	0	0	0	1	1	1	1	1	1	0	0	0	0	1	1	1	1	1	0	0	0	0	1	Stage 2 Hypertension	1	1	0	1	low utilization	low utilization	low utilization		1	0	0	Black	Controlled	exposed	exposed	exposed	non-disease	diseased
Female	65+	88	Obese	Stage 2 Hypertension	0	1	1	0	0	0	1	1	1	1	1	0	0	0	0	0	2	1	1	0	1	0	0	0	0	1	Stage 2 Hypertension	1	1	0	1	low utilization	low utilization	low utilization		0	1	0	Hispanics	Controlled	exposed	exposed	exposed	non-disease	diseased
Female	65+	77	Overweight	Stage 2 Hypertension	0	1	1	0	0	0	1	1	1	1	4	5	0	0	2	0	2	2	0	1	1	0	0	0	0	0	Stage 2 Hypertension	1	1	0	0	high utilization	low utilization	low utilization		0	1	0	Hispanics	Controlled	unexposed	exposed	exposed	non-disease	non-diseased
Female	40-54	51	Obese	Stage 2 Hypertension	0	0	2	0	0	0	1	1	1	1	3	4	0	0	1	0	1	1	1	1	1	0	0	0	0	0	Stage 2 Hypertension	1	1	0	0	low utilization	low utilization	low utilization		1	0	2	Black	Controlled	exposed	exposed	exposed	non-disease	non-diseased
Female	40-54	48	Healthy Weight	Stage 1 Hypertension	0	2	1	0	0	0	1	1	1	1	1	16	0	0	0	1	2	1	1	1	1	0	0	0	0	0	Stage 1 Hypertension	1	2	0	0	low utilization	low utilization	low utilization		0	1	2	Hispanics	Controlled	exposed	exposed	exposed	non-disease	non-diseased
Female	40-54	54	Overweight	Elevated	0	0	5	0	0	0	1	1	1	1	1	2	0	0	0	0	0	1	1	1	1	0	0	0	0	0	Elevated	1	3	0	0	low utilization	low utilization	low utilization		0	0	2	White	Controlled	exposed	exposed	exposed	non-disease	non-diseased
Male	40-54	50	Overweight	Stage 1 Hypertension	0	0	2	0	0	0	1	1	1	1	1	0	1	0	0	0	1	1	1	0	1	0	0	0	0	1	Stage 1 Hypertension	1	2	1	1	low utilization	low utilization	low utilization		1	0	2	Black	Uncontrolled	exposed	exposed	exposed	diseased	diseased
Female	25-39	35	Overweight	Stage 2 Hypertension	0	1	1	0	1	0	1	1	1	1	1	18	0	0	0	1	1	1	1	1	1	0	0	0	0	1	Stage 2 Hypertension	1	1	1	1	low utilization	low utilization	low utilization		1	0	3	Black	Uncontrolled	exposed	exposed	exposed	diseased	diseased
Female	65+	79	Healthy Weight	Stage 1 Hypertension	0	1	2	0	0	0	1	1	1	1	2	20	0	0	1	1	0	1	1	1	1	0	0	0	0	0	Stage 1 Hypertension	1	2	0	0	low utilization	low utilization	low utilization		0	0	0	White	Controlled	exposed	exposed	exposed	non-disease	non-diseased
Male	40-54	50	Obese	Stage 1 Hypertension	0	1	2	0	0	0	1	1	1	1	1	19	1	0	0	1	2	1	1	1	1	0	0	0	0	1	Stage 1 Hypertension	1	2	0	1	low utilization	low utilization	low utilization		0	1	2	Hispanics	Controlled	exposed	exposed	exposed	non-disease	diseased
Male	65+	73	Overweight	Stage 1 Hypertension	0	0	1	0	0	0	1	1	1	1	1	13	1	0	0	1	2	1	1	1	1	0	0	0	0	1	Stage 1 Hypertension	1	2	0	1	low utilization	low utilization	low utilization		0	1	0	Hispanics	Controlled	exposed	exposed	exposed	non-disease	diseased
Female	55-64	55	Healthy Weight	Stage 1 Hypertension	0	0	5	0	0	0	1	1	1	1	1	3	0	0	0	0	3	1	1	1	1	0	0	0	0	1	Stage 1 Hypertension	1	2	1	1	low utilization	low utilization	low utilization		0	0	1	Other	Uncontrolled	exposed	exposed	exposed	diseased	diseased
Male	65+	81	Healthy Weight	Stage 2 Hypertension	0	2	1	0	1	0	1	1	1	1	3	2	1	0	1	0	2	1	1	1	1	0	0	0	0	1	Stage 2 Hypertension	1	1	1	1	low utilization	low utilization	low utilization		0	1	0	Hispanics	Uncontrolled	exposed	exposed	exposed	diseased	diseased
Male	65+	72	Obese	Stage 1 Hypertension	1	1	1	0	0	0	1	1	1	1	1	12	1	0	0	1	2	1	1	1	1	0	0	0	0	0	Stage 1 Hypertension	1	2	0	0	low utilization	low utilization	low utilization		0	1	0	Hispanics	Controlled	exposed	exposed	exposed	non-disease	non-diseased
Male	25-39	36	Obese	Stage 2 Hypertension	0	1	1	0	0	0	1	1	1	1	1	0	1	0	0	0	1	1	1	0	1	0	0	0	0	1	Stage 2 Hypertension	1	1	0	1	low utilization	low utilization	low utilization		1	0	3	Black	Controlled	exposed	exposed	exposed	non-disease	diseased
Male	65+	73		Stage 1 Hypertension	0	2	1	0	0	0	1	1	0	1	3	25	1	0	1	2	0	1	1	2	0	0	0	0	0	1	Stage 1 Hypertension	1	2	1	1	low utilization	high utilization	low utilization		0	0	0	White	Uncontrolled	exposed	unexposed	exposed	diseased	diseased
Female	65+	76	Obese	Stage 2 Hypertension	0	0	1	0	0	0	1	1	1	1	1	3	0	0	0	0	2	1	1	1	1	0	0	0	0	0	Stage 2 Hypertension	1	1	0	0	low utilization	low utilization	low utilization		0	1	0	Hispanics	Controlled	exposed	exposed	exposed	non-disease	non-diseased
Male	25-39	35	Obese	Stage 1 Hypertension	0	0	1	0	1	0	1	0	0	0	5	64	1	0	2	2	2	2	0	2	0	0	0	0	0	0	Stage 1 Hypertension	1	2	0	0	high utilization	high utilization	low utilization		0	1	3	Hispanics	Controlled	unexposed	unexposed	exposed	non-disease	non-diseased
Male	40-54	48	Overweight	Stage 2 Hypertension	0	1	1	0	0	0	1	0	0	0	10	36	1	0	3	2	2	3	0	2	0	0	0	0	0	0	Stage 2 Hypertension	1	1	0	0	high utilization	high utilization	low utilization		0	1	2	Hispanics	Controlled	unexposed	unexposed	exposed	non-disease	non-diseased
Female	55-64	63	Obese	Stage 1 Hypertension	0	1	1	0	1	0	1	0	1	1	10	14	0	0	3	1	1	3	0	1	1	0	0	0	0	0	Stage 1 Hypertension	1	2	0	0	high utilization	low utilization	low utilization		1	0	1	Black	Controlled	unexposed	exposed	exposed	non-disease	non-diseased
Female	65+	65	Obese	Stage 1 Hypertension	0	1	1	0	0	0	1	1	0	1	3	40	0	0	1	2	2	1	1	2	0	0	0	0	0	0	Stage 1 Hypertension	1	2	0	0	low utilization	high utilization	low utilization		0	1	0	Hispanics	Controlled	exposed	unexposed	exposed	non-disease	non-diseased
Female	65+	67	Obese	Stage 2 Hypertension	0	1	1	0	0	0	1	1	1	1	1	1	0	0	0	0	1	1	1	1	1	0	0	0	0	1	Stage 2 Hypertension	1	1	0	1	low utilization	low utilization	low utilization		1	0	0	Black	Controlled	exposed	exposed	exposed	non-disease	diseased
Female	65+	77		Stage 2 Hypertension	0	2	5	0	0	0	1	0	0	0	5	119	0	0	2	3	0	2	0	3	0	0	0	0	0	0	Stage 2 Hypertension	1	1	0	0	high utilization	high utilization	low utilization		0	0	0	White	Controlled	unexposed	unexposed	exposed	non-disease	non-diseased
Female	65+	80	Healthy Weight	Stage 2 Hypertension	0	1	1	0	1	0	1	1	1	1	1	0	0	0	0	0	2	1	1	0	1	0	0	0	0	1	Stage 2 Hypertension	1	1	1	1	low utilization	low utilization	low utilization		0	1	0	Hispanics	Uncontrolled	exposed	exposed	exposed	diseased	diseased
Male	55-64	58	Obese	Stage 2 Hypertension	0	1	1	0	0	0	1	0	0	0	5	42	1	0	2	2	2	2	0	2	0	0	0	0	0	0	Stage 2 Hypertension	1	1	0	0	high utilization	high utilization	low utilization		0	1	1	Hispanics	Controlled	unexposed	unexposed	exposed	non-disease	non-diseased
Male	40-54	52	Overweight	Stage 1 Hypertension	0	1	1	0	1	0	1	1	1	1	1	9	1	0	0	1	2	1	1	1	1	0	0	0	0	1	Stage 1 Hypertension	1	2	0	1	low utilization	low utilization	low utilization		0	1	2	Hispanics	Controlled	exposed	exposed	exposed	non-disease	diseased
Female	65+	70	Overweight	Stage 2 Hypertension	0	0	5	1	0	0	1	0	1	1	6	17	0	0	2	1	1	2	0	1	1	0	0	0	0	0	Stage 2 Hypertension	1	1	0	0	high utilization	low utilization	low utilization		1	0	0	Black	Controlled	unexposed	exposed	exposed	non-disease	non-diseased
Male	55-64	59	Overweight	Stage 2 Hypertension	0	1	2	0	0	0	1	0	0	0	5	27	1	0	2	2	1	2	0	2	0	0	0	0	0	0	Stage 2 Hypertension	1	1	0	0	high utilization	high utilization	low utilization		1	0	1	Black	Controlled	unexposed	unexposed	exposed	non-disease	non-diseased
Female	40-54	45	Healthy Weight	Stage 1 Hypertension	0	1	2	0	0	0	1	0	0	0	10	27	0	0	3	2	2	3	0	2	0	0	0	0	0	1	Stage 1 Hypertension	1	2	1	1	high utilization	high utilization	low utilization		0	1	2	Hispanics	Uncontrolled	unexposed	unexposed	exposed	diseased	diseased
Female	40-54	54	Overweight	Stage 2 Hypertension	0	1	2	0	1	0	1	1	1	1	1	0	0	0	0	0	2	1	1	0	1	0	0	0	0	1	Stage 2 Hypertension	1	1	0	1	low utilization	low utilization	low utilization		0	1	2	Hispanics	Controlled	exposed	exposed	exposed	non-disease	diseased
Female	65+	72	Obese	Stage 2 Hypertension	0	1	2	0	0	0	1	1	1	1	2	15	0	0	1	1	1	1	1	1	1	0	0	0	0	0	Stage 2 Hypertension	1	1	0	0	low utilization	low utilization	low utilization		1	0	0	Black	Controlled	exposed	exposed	exposed	non-disease	non-diseased
Male	55-64	60	Obese	Stage 2 Hypertension	0	0	1	1	0	0	1	1	1	1	1	11	1	0	0	1	0	1	1	1	1	0	0	1	0	1	Stage 2 Hypertension	1	1	1	1	low utilization	low utilization	low utilization		0	0	1	White	Uncontrolled	exposed	exposed	exposed	diseased	diseased
Male	65+	72	Overweight	Stage 1 Hypertension	0	1	1	0	0	0	1	1	1	1	1	0	1	0	0	0	2	1	1	0	1	0	0	0	0	1	Stage 1 Hypertension	1	2	1	1	low utilization	low utilization	low utilization		0	1	0	Hispanics	Uncontrolled	exposed	exposed	exposed	diseased	diseased
Female	55-64	62	Overweight	Stage 1 Hypertension	0	0	1	0	0	0	1	1	1	1	1	15	0	0	0	1	2	1	1	1	1	0	0	0	0	0	Stage 1 Hypertension	1	2	0	0	low utilization	low utilization	low utilization		0	1	1	Hispanics	Controlled	exposed	exposed	exposed	non-disease	non-diseased
Male	65+	77	Overweight	Stage 2 Hypertension	0	1	1	0	0	0	1	1	1	1	1	0	1	0	0	0	2	1	1	0	1	0	0	0	0	0	Stage 2 Hypertension	1	1	0	0	low utilization	low utilization	low utilization		0	1	0	Hispanics	Controlled	exposed	exposed	exposed	non-disease	non-diseased
Male	55-64	60	Underweight	Stage 1 Hypertension	0	1	1	0	0	0	1	1	1	1	1	0	1	0	0	0	2	1	1	0	1	0	0	0	0	1	Stage 1 Hypertension	1	2	0	1	low utilization	low utilization	low utilization		0	1	1	Hispanics	Controlled	exposed	exposed	exposed	non-disease	diseased
Male	65+	70	Healthy Weight	Stage 2 Hypertension	0	1	2	0	0	0	1	1	1	1	1	5	1	0	0	0	2	1	1	1	1	0	0	0	0	0	Stage 2 Hypertension	1	1	0	0	low utilization	low utilization	low utilization		0	1	0	Hispanics	Controlled	exposed	exposed	exposed	non-disease	non-diseased
Female	55-64	58		Stage 1 Hypertension	0	2	1	0	0	0	1	0	0	0	19	75	0	0	3	2	3	3	0	2	0	0	0	0	0	1	Stage 1 Hypertension	1	2	1	1	high utilization	high utilization	low utilization		0	0	1	Other	Uncontrolled	unexposed	unexposed	exposed	diseased	diseased
Female	65+	75	Healthy Weight	Stage 1 Hypertension	0	1	5	1	0	0	1	0	0	0	8	39	0	0	3	2	0	3	0	2	0	0	0	0	0	0	Stage 1 Hypertension	1	2	0	0	high utilization	high utilization	low utilization		0	0	0	White	Controlled	unexposed	unexposed	exposed	non-disease	non-diseased
Female	55-64	55	Healthy Weight	Stage 2 Hypertension	0	0	5	0	0	0	1	1	1	1	1	0	0	0	0	0	0	1	1	0	1	0	0	1	0	0	Stage 2 Hypertension	1	1	0	0	low utilization	low utilization	low utilization		0	0	1	White	Controlled	exposed	exposed	exposed	non-disease	non-diseased
Male	55-64	55	Overweight	Stage 2 Hypertension	0	1	2	0	0	0	1	0	0	0	6	77	1	0	2	3	2	2	0	3	0	0	0	0	0	0	Stage 2 Hypertension	1	1	0	0	high utilization	high utilization	low utilization		0	1	1	Hispanics	Controlled	unexposed	unexposed	exposed	non-disease	non-diseased
Female	65+	68	Healthy Weight	Stage 2 Hypertension	0	1	1	0	0	0	1	1	1	1	1	0	0	0	0	0	1	1	1	0	1	0	0	0	0	1	Stage 2 Hypertension	1	1	1	1	low utilization	low utilization	low utilization		1	0	0	Black	Uncontrolled	exposed	exposed	exposed	diseased	diseased
Male	40-54	44	Obese	Stage 2 Hypertension	0	0	2	0	0	0	1	1	1	1	1	12	1	0	0	1	1	1	1	1	1	0	0	0	0	1	Stage 2 Hypertension	1	1	1	1	low utilization	low utilization	low utilization		1	0	2	Black	Uncontrolled	exposed	exposed	exposed	diseased	diseased
Female	40-54	52	Obese	Stage 1 Hypertension	0	0	4	0	1	0	1	1	0	1	3	25	0	0	1	2	1	1	1	2	0	0	0	0	0	1	Stage 1 Hypertension	1	2	0	1	low utilization	high utilization	low utilization		1	0	2	Black	Controlled	exposed	unexposed	exposed	non-disease	diseased
Male	65+	65	Obese	Stage 2 Hypertension	0	1	3	1	0	0	1	1	1	1	1	5	1	0	0	0	1	1	1	1	1	1	0	0	0	1	Stage 2 Hypertension	1	1	1	1	low utilization	low utilization	low utilization		1	0	0	Black	Uncontrolled	exposed	exposed	exposed	diseased	diseased
Female	55-64	60	Obese	Stage 2 Hypertension	0	0	2	1	0	0	1	1	1	1	1	5	0	0	0	0	1	1	1	1	1	0	0	0	0	1	Stage 2 Hypertension	1	1	1	1	low utilization	low utilization	low utilization		1	0	1	Black	Uncontrolled	exposed	exposed	exposed	diseased	diseased
Female	65+	74	Overweight	Stage 2 Hypertension	0	1	1	0	0	0	1	1	1	1	2	4	0	0	1	0	2	1	1	1	1	0	0	0	0	1	Stage 2 Hypertension	1	1	1	1	low utilization	low utilization	low utilization		0	1	0	Hispanics	Uncontrolled	exposed	exposed	exposed	diseased	diseased
Female	40-54	50	Obese	Stage 2 Hypertension	0	1	1	0	1	0	1	1	1	1	4	0	0	0	2	0	2	2	0	0	1	0	0	0	0	0	Stage 2 Hypertension	1	1	0	0	high utilization	low utilization	low utilization		0	1	2	Hispanics	Controlled	unexposed	exposed	exposed	non-disease	non-diseased
Male	40-54	45	Obese	Stage 2 Hypertension	1	1	1	0	0	0	1	1	1	1	2	7	1	0	1	1	2	1	1	1	1	0	0	0	0	1	Stage 2 Hypertension	1	1	1	1	low utilization	low utilization	low utilization		0	1	2	Hispanics	Uncontrolled	exposed	exposed	exposed	diseased	diseased
Male	65+	95	Obese	Stage 2 Hypertension	0	1	1	0	0	0	1	1	1	1	4	18	1	0	2	1	2	2	0	1	1	0	0	0	0	0	Stage 2 Hypertension	1	1	0	0	high utilization	low utilization	low utilization		0	1	0	Hispanics	Controlled	unexposed	exposed	exposed	non-disease	non-diseased
Male	65+	65	Obese	Stage 1 Hypertension	0	0	1	0	1	0	1	1	1	1	1	1	1	0	0	0	3	1	1	1	1	0	0	0	0	1	Stage 1 Hypertension	1	2	1	1	low utilization	low utilization	low utilization		0	0	0	Other	Uncontrolled	exposed	exposed	exposed	diseased	diseased
Female	40-54	49	Overweight	Stage 2 Hypertension	0	2	1	0	0	0	1	1	0	1	3	30	0	0	1	2	1	1	1	2	0	0	0	0	0	0	Stage 2 Hypertension	1	1	0	0	low utilization	high utilization	low utilization		1	0	2	Black	Controlled	exposed	unexposed	exposed	non-disease	non-diseased
Female	55-64	60	Overweight	Stage 2 Hypertension	0	1	2	0	0	0	1	1	1	1	1	11	0	0	0	1	2	1	1	1	1	0	0	0	0	0	Stage 2 Hypertension	1	1	0	0	low utilization	low utilization	low utilization		0	1	1	Hispanics	Controlled	exposed	exposed	exposed	non-disease	non-diseased
Female	65+	69	Overweight	Stage 2 Hypertension	0	2	2	0	0	0	1	1	1	1	1	0	0	0	0	0	1	1	1	0	1	0	0	0	0	0	Stage 2 Hypertension	1	1	0	0	low utilization	low utilization	low utilization		1	0	0	Black	Controlled	exposed	exposed	exposed	non-disease	non-diseased
Female	65+	70	Healthy Weight	Stage 2 Hypertension	0	1	1	0	1	0	1	1	0	1	1	25	0	0	0	2	2	1	1	2	0	0	0	0	0	1	Stage 2 Hypertension	1	1	1	1	low utilization	high utilization	low utilization		0	1	0	Hispanics	Uncontrolled	exposed	unexposed	exposed	diseased	diseased
Male	55-64	64	Obese	Stage 2 Hypertension	0	1	1	0	1	0	1	1	0	1	4	78	1	0	2	3	1	2	0	3	0	0	0	0	0	0	Stage 2 Hypertension	1	1	0	0	high utilization	high utilization	low utilization		1	0	1	Black	Controlled	unexposed	unexposed	exposed	non-disease	non-diseased
Male	55-64	61	Obese	Stage 1 Hypertension	1	1	1	0	1	0	1	1	1	1	1	0	1	0	0	0	2	1	1	0	1	0	0	0	0	1	Stage 1 Hypertension	1	2	1	1	low utilization	low utilization	low utilization		0	1	1	Hispanics	Uncontrolled	exposed	exposed	exposed	diseased	diseased
Male	65+	77	Overweight	Stage 2 Hypertension	0	1	1	0	0	0	1	1	1	1	1	0	1	0	0	0	2	1	1	0	1	0	0	0	0	0	Stage 2 Hypertension	1	1	0	0	low utilization	low utilization	low utilization		0	1	0	Hispanics	Controlled	exposed	exposed	exposed	non-disease	non-diseased
Female	40-54	49	Healthy Weight	Stage 1 Hypertension	0	2	1	0	0	0	1	0	0	0	5	29	0	0	2	2	2	2	0	2	0	0	0	0	0	0	Stage 1 Hypertension	1	2	0	0	high utilization	high utilization	low utilization		0	1	2	Hispanics	Controlled	unexposed	unexposed	exposed	non-disease	non-diseased
Female	65+	82	Overweight	Stage 2 Hypertension	0	1	0	0	1	0	1	0	0	0	5	39	0	0	2	2	3	2	0	2	0	0	0	1	0	1	Stage 2 Hypertension	1	1	1	1	high utilization	high utilization	low utilization		0	0	0	Other	Uncontrolled	unexposed	unexposed	exposed	diseased	diseased
Male	65+	66	Healthy Weight	Stage 2 Hypertension	0	2	1	0	0	0	1	1	1	1	2	12	1	0	1	1	2	1	1	1	1	0	0	1	0	0	Stage 2 Hypertension	1	1	0	0	low utilization	low utilization	low utilization		0	1	0	Hispanics	Controlled	exposed	exposed	exposed	non-disease	non-diseased
Male	65+	97	Overweight	Stage 2 Hypertension	0	1	1	0	0	0	1	1	1	1	1	0	1	0	0	0	2	1	1	0	1	1	0	0	0	0	Stage 2 Hypertension	1	1	0	0	low utilization	low utilization	low utilization		0	1	0	Hispanics	Controlled	exposed	exposed	exposed	non-disease	non-diseased
Female	55-64	55	Overweight	Stage 2 Hypertension	0	0	2	0	0	0	1	1	0	1	3	24	0	0	1	2	2	1	1	2	0	0	0	0	0	0	Stage 2 Hypertension	1	1	0	0	low utilization	high utilization	low utilization		0	1	1	Hispanics	Controlled	exposed	unexposed	exposed	non-disease	non-diseased
Female	65+	91	Healthy Weight	Stage 2 Hypertension	0	1	2	0	0	0	1	1	1	1	1	0	0	0	0	0	2	1	1	0	1	0	0	0	0	0	Stage 2 Hypertension	1	1	0	0	low utilization	low utilization	low utilization		0	1	0	Hispanics	Controlled	exposed	exposed	exposed	non-disease	non-diseased
Male	65+	76	Obese	Stage 2 Hypertension	0	1	5	0	0	0	1	1	0	1	4	24	1	0	2	2	0	2	0	2	0	0	0	0	0	0	Stage 2 Hypertension	1	1	0	0	high utilization	high utilization	low utilization		0	0	0	White	Controlled	unexposed	unexposed	exposed	non-disease	non-diseased
Female	65+	75	Overweight	Stage 2 Hypertension	0	1	1	1	0	0	1	1	1	1	3	15	0	0	1	1	0	1	1	1	1	0	0	0	0	0	Stage 2 Hypertension	1	1	0	0	low utilization	low utilization	low utilization		0	0	0	White	Controlled	exposed	exposed	exposed	non-disease	non-diseased
Female	65+	76	Obese	Stage 2 Hypertension	0	1	1	0	1	0	1	1	1	1	1	0	0	0	0	0	2	1	1	0	1	0	0	0	0	1	Stage 2 Hypertension	1	1	1	1	low utilization	low utilization	low utilization		0	1	0	Hispanics	Uncontrolled	exposed	exposed	exposed	diseased	diseased
Male	65+	76	Obese	Stage 2 Hypertension	0	2	1	0	0	0	1	1	0	1	1	25	1	0	0	2	2	1	1	2	0	0	0	0	0	0	Stage 2 Hypertension	1	1	0	0	low utilization	high utilization	low utilization		0	1	0	Hispanics	Controlled	exposed	unexposed	exposed	non-disease	non-diseased
Female	25-39	37	Obese	Stage 1 Hypertension	0	1	1	0	0	0	1	1	1	1	1	15	0	0	0	1	1	1	1	1	1	0	0	0	0	1	Stage 1 Hypertension	1	2	1	1	low utilization	low utilization	low utilization		1	0	3	Black	Uncontrolled	exposed	exposed	exposed	diseased	diseased
Male	40-54	42	Healthy Weight	Stage 2 Hypertension	0	2	1	0	0	0	1	1	1	1	1	0	1	0	0	0	2	1	1	0	1	0	0	0	0	1	Stage 2 Hypertension	1	1	1	1	low utilization	low utilization	low utilization		0	1	2	Hispanics	Uncontrolled	exposed	exposed	exposed	diseased	diseased
Female	40-54	41	Overweight	Elevated	0	0		0	0	0	1	0	0	0	9	90	0	0	3	3	0	3	0	3	0	0	0	0	0	0	Elevated	1	3	0	0	high utilization	high utilization	low utilization		0	0	2	White	Controlled	unexposed	unexposed	exposed	non-disease	non-diseased
Female	65+	72		Stage 1 Hypertension	0	2	5	0	0	0	1	1	1	1	1	6	0	0	0	1	3	1	1	1	1	0	0	0	0	0	Stage 1 Hypertension	1	2	0	0	low utilization	low utilization	low utilization		0	0	0	Other	Controlled	exposed	exposed	exposed	non-disease	non-diseased
Female	65+	88	Overweight	Stage 2 Hypertension	0	1	1	0	0	0	1	1	1	1	1	2	0	0	0	0	2	1	1	1	1	0	0	0	0	1	Stage 2 Hypertension	1	1	1	1	low utilization	low utilization	low utilization		0	1	0	Hispanics	Uncontrolled	exposed	exposed	exposed	diseased	diseased
Female	40-54	46	Obese	Stage 2 Hypertension	0	0	4	0	1	0	1	0	0	0	6	115	0	0	2	3	1	2	0	3	0	0	0	0	0	1	Stage 2 Hypertension	1	1	1	1	high utilization	high utilization	low utilization		1	0	2	Black	Uncontrolled	unexposed	unexposed	exposed	diseased	diseased
Male	65+	85	Healthy Weight	Stage 2 Hypertension	0	0	1	0	0	0	1	1	1	1	1	19	1	0	0	1	2	1	1	1	1	0	0	0	0	0	Stage 2 Hypertension	1	1	0	0	low utilization	low utilization	low utilization		0	1	0	Hispanics	Controlled	exposed	exposed	exposed	non-disease	non-diseased
Female	40-54	51	Obese	Stage 2 Hypertension	0	1	1	0	0	0	1	1	1	1	2	17	0	0	1	1	1	1	1	1	1	0	0	0	0	0	Stage 2 Hypertension	1	1	0	0	low utilization	low utilization	low utilization		1	0	2	Black	Controlled	exposed	exposed	exposed	non-disease	non-diseased
Male	65+	69	Healthy Weight	Stage 2 Hypertension	0	1	0	0	0	0	1	1	1	1	1	7	1	0	0	1	0	1	1	1	1	0	0	0	0	0	Stage 2 Hypertension	1	1	0	0	low utilization	low utilization	low utilization		0	0	0	White	Controlled	exposed	exposed	exposed	non-disease	non-diseased
Male	55-64	59	Overweight	Stage 2 Hypertension	0	0	1	0	0	0	1	1	1	1	1	3	1	0	0	0	0	1	1	1	1	0	0	0	0	0	Stage 2 Hypertension	1	1	0	0	low utilization	low utilization	low utilization		0	0	1	White	Controlled	exposed	exposed	exposed	non-disease	non-diseased
Female	55-64	64	Obese	Stage 1 Hypertension	0	1	1	0	0	0	1	1	1	1	1	0	0	0	0	0	2	1	1	0	1	0	0	0	0	1	Stage 1 Hypertension	1	2	1	1	low utilization	low utilization	low utilization		0	1	1	Hispanics	Uncontrolled	exposed	exposed	exposed	diseased	diseased
Female	65+	69	Obese	Stage 1 Hypertension	0	1	5	1	0	0	1	1	0	1	2	48	0	0	1	2	3	1	1	2	0	0	0	0	0	1	Stage 1 Hypertension	1	2	0	1	low utilization	high utilization	low utilization		0	0	0	Other	Controlled	exposed	unexposed	exposed	non-disease	diseased
Female	40-54	52	Obese	Stage 1 Hypertension	0	0	1	0	0	0	1	1	1	1	1	6	0	0	0	1	1	1	1	1	1	0	0	0	0	1	Stage 1 Hypertension	1	2	1	1	low utilization	low utilization	low utilization		1	0	2	Black	Uncontrolled	exposed	exposed	exposed	diseased	diseased
Female	65+	78	Overweight	Stage 2 Hypertension	0	1	1	0	0	0	1	1	1	1	1	14	0	0	0	1	2	1	1	1	1	0	0	0	0	1	Stage 2 Hypertension	1	1	0	1	low utilization	low utilization	low utilization		0	1	0	Hispanics	Controlled	exposed	exposed	exposed	non-disease	diseased
Female	65+	77	Overweight	Stage 2 Hypertension	0	1	5	1	0	0	1	1	1	1	1	10	0	0	0	1	0	1	1	1	1	0	0	0	0	0	Stage 2 Hypertension	1	1	0	0	low utilization	low utilization	low utilization		0	0	0	White	Controlled	exposed	exposed	exposed	non-disease	non-diseased
Female	65+	71	Overweight	Elevated	0	1	5	1	0	0	1	0	1	1	5	19	0	0	2	1	0	2	0	1	1	0	0	0	0	0	Elevated	1	3	0	0	high utilization	low utilization	low utilization		0	0	0	White	Controlled	unexposed	exposed	exposed	non-disease	non-diseased
Female	65+	75	Healthy Weight	Stage 2 Hypertension	0	1	1	0	0	0	1	0	0	0	16	92	0	0	3	3	0	3	0	3	0	0	0	0	0	0	Stage 2 Hypertension	1	1	0	0	high utilization	high utilization	low utilization		0	0	0	White	Controlled	unexposed	unexposed	exposed	non-disease	non-diseased
Female	65+	86	Obese	Stage 2 Hypertension	0	1	1	0	0	0	1	1	1	1	2	0	0	0	1	0	2	1	1	0	1	0	0	0	0	1	Stage 2 Hypertension	1	1	0	1	low utilization	low utilization	low utilization		0	1	0	Hispanics	Controlled	exposed	exposed	exposed	non-disease	diseased
Female	40-54	51	Obese	Stage 1 Hypertension	0	0	1	0	0	0	1	0	1	1	8	6	0	0	3	1	2	3	0	1	1	0	0	0	0	1	Stage 1 Hypertension	1	2	0	1	high utilization	low utilization	low utilization		0	1	2	Hispanics	Controlled	unexposed	exposed	exposed	non-disease	diseased
Male	40-54	46	Obese	Normal	0	0	1	0	0	0	1	1	1	1	2	13	1	0	1	1	2	1	1	1	1	0	0	0	0	0	Normal	1	0	0	0	low utilization	low utilization	low utilization		0	1	2	Hispanics	Controlled	exposed	exposed	exposed	non-disease	non-diseased
Female	65+	73	Overweight	Stage 1 Hypertension	0	1	5	0	0	0	1	0	1	1	8	7	0	0	3	1	0	3	0	1	1	0	0	0	0	0	Stage 1 Hypertension	1	2	0	0	high utilization	low utilization	low utilization		0	0	0	White	Controlled	unexposed	exposed	exposed	non-disease	non-diseased
Female	40-54	49		Stage 1 Hypertension	0	1	4	1	0	0	1	0	1	1	7	12	0	0	3	1	2	3	0	1	1	0	0	0	0	1	Stage 1 Hypertension	1	2	0	1	high utilization	low utilization	low utilization		0	1	2	Hispanics	Controlled	unexposed	exposed	exposed	non-disease	diseased
Female	25-39	30	Obese	Stage 2 Hypertension	0	0	2	1	0	0	1	1	1	1	1	12	0	0	0	1	1	1	1	1	1	0	0	0	0	1	Stage 2 Hypertension	1	1	0	1	low utilization	low utilization	low utilization		1	0	3	Black	Controlled	exposed	exposed	exposed	non-disease	diseased
Male	40-54	51	Obese	Stage 2 Hypertension	0	0	1	0	0	0	1	0	0	0	14	121	1	0	3	3	2	3	0	3	0	0	0	0	0	1	Stage 2 Hypertension	1	1	0	1	high utilization	high utilization	low utilization		0	1	2	Hispanics	Controlled	unexposed	unexposed	exposed	non-disease	diseased
Male	25-39	34	Obese	Stage 2 Hypertension	0	1	1	0	0	0	1	1	1	1	1	12	1	0	0	1	2	1	1	1	1	1	0	0	0	1	Stage 2 Hypertension	1	1	0	1	low utilization	low utilization	low utilization		0	1	3	Hispanics	Controlled	exposed	exposed	exposed	non-disease	diseased
Male	40-54	53	Healthy Weight	Stage 2 Hypertension	0	1	1	0	1	0	1	0	0	0	12	104	1	0	3	3	3	3	0	3	0	0	0	0	0	0	Stage 2 Hypertension	1	1	0	0	high utilization	high utilization	low utilization		0	0	2	Other	Controlled	unexposed	unexposed	exposed	non-disease	non-diseased
Male	40-54	54	Overweight	Stage 1 Hypertension	0	0	5	0	0	0	1	1	0	1	1	29	1	0	0	2	0	1	1	2	0	0	0	0	0	0	Stage 1 Hypertension	1	2	0	0	low utilization	high utilization	low utilization		0	0	2	White	Controlled	exposed	unexposed	exposed	non-disease	non-diseased
Female	55-64	61	Obese	Stage 2 Hypertension	0	1	1	0	0	0	1	1	1	1	1	19	0	0	0	1	2	1	1	1	1	0	0	0	0	0	Stage 2 Hypertension	1	1	0	0	low utilization	low utilization	low utilization		0	1	1	Hispanics	Controlled	exposed	exposed	exposed	non-disease	non-diseased
Male	65+	68	Overweight	Stage 1 Hypertension	0	1	2	1	0	0	1	1	0	1	4	31	1	0	2	2	0	2	0	2	0	0	0	0	0	0	Stage 1 Hypertension	1	2	0	0	high utilization	high utilization	low utilization		0	0	0	White	Controlled	unexposed	unexposed	exposed	non-disease	non-diseased
Female	55-64	56		Stage 2 Hypertension	0	0	1	0	0	0	1	1	1	1	3	10	0	0	1	1	1	1	1	1	1	0	1	0	0	1	Stage 2 Hypertension	1	1	0	1	low utilization	low utilization	low utilization		1	0	1	Black	Controlled	exposed	exposed	exposed	non-disease	diseased
Female	65+	86	Healthy Weight	Stage 2 Hypertension	0	1	1	0	1	0	1	1	0	1	1	31	0	0	0	2	3	1	1	2	0	0	0	0	0	0	Stage 2 Hypertension	1	1	0	0	low utilization	high utilization	low utilization		0	0	0	Other	Controlled	exposed	unexposed	exposed	non-disease	non-diseased
Female	65+	75	Overweight	Stage 2 Hypertension	0	1	1	0	0	0	1	1	0	1	2	37	0	0	1	2	3	1	1	2	0	0	0	0	0	0	Stage 2 Hypertension	1	1	0	0	low utilization	high utilization	low utilization		0	0	0	Other	Controlled	exposed	unexposed	exposed	non-disease	non-diseased
Female	55-64	64	Healthy Weight	Stage 2 Hypertension	0	1	1	0	0	0	1	0	1	1	16	0	0	0	3	0	2	3	0	0	1	0	0	0	0	0	Stage 2 Hypertension	1	1	0	0	high utilization	low utilization	low utilization		0	1	1	Hispanics	Controlled	unexposed	exposed	exposed	non-disease	non-diseased
Female	65+	74	Overweight	Stage 2 Hypertension	0	1	1	1	0	0	1	1	1	1	1	0	0	0	0	0	2	1	1	0	1	0	0	0	0	0	Stage 2 Hypertension	1	1	0	0	low utilization	low utilization	low utilization		0	1	0	Hispanics	Controlled	exposed	exposed	exposed	non-disease	non-diseased
Male	25-39	39	Overweight	Stage 1 Hypertension	0	2	1	0	0	0	1	1	1	1	1	15	1	0	0	1	2	1	1	1	1	0	0	0	0	1	Stage 1 Hypertension	1	2	0	1	low utilization	low utilization	low utilization		0	1	3	Hispanics	Controlled	exposed	exposed	exposed	non-disease	diseased
Female	65+	79	Overweight	Stage 2 Hypertension	0	1	1	0	0	0	1	1	0	1	1	38	0	0	0	2	2	1	1	2	0	0	0	0	0	1	Stage 2 Hypertension	1	1	1	1	low utilization	high utilization	low utilization		0	1	0	Hispanics	Uncontrolled	exposed	unexposed	exposed	diseased	diseased
Male	65+	75	Overweight	Stage 2 Hypertension	0	1	2	0	0	0	1	1	1	1	1	5	1	0	0	0	1	1	1	1	1	0	0	0	0	1	Stage 2 Hypertension	1	1	0	1	low utilization	low utilization	low utilization		1	0	0	Black	Controlled	exposed	exposed	exposed	non-disease	diseased
Female	40-54	42	Obese	Elevated	0	0	5	0	0	0	1	1	1	1	3	14	0	0	1	1	0	1	1	1	1	0	0	0	0	0	Elevated	1	3	0	0	low utilization	low utilization	low utilization		0	0	2	White	Controlled	exposed	exposed	exposed	non-disease	non-diseased
Male	40-54	49	Healthy Weight	Stage 2 Hypertension	0	1	1	0	1	0	1	1	1	1	1	1	1	0	0	0	1	1	1	1	1	0	0	0	0	1	Stage 2 Hypertension	1	1	1	1	low utilization	low utilization	low utilization		1	0	2	Black	Uncontrolled	exposed	exposed	exposed	diseased	diseased
Male	25-39	25	Healthy Weight	Stage 1 Hypertension	0	0	1	0	0	0	1	1	1	1	1	9	1	0	0	1	3	1	1	1	1	0	0	0	0	1	Stage 1 Hypertension	1	2	1	1	low utilization	low utilization	low utilization		0	0	3	Other	Uncontrolled	exposed	exposed	exposed	diseased	diseased
Male	65+	70	Overweight	Stage 1 Hypertension	0	1	2	1	0	0	1	0	0	0	8	61	1	0	3	2	3	3	0	2	0	0	0	0	0	1	Stage 1 Hypertension	1	2	1	1	high utilization	high utilization	low utilization		0	0	0	Other	Uncontrolled	unexposed	unexposed	exposed	diseased	diseased
Female	65+	76	Obese	Stage 1 Hypertension	0	1	1	0	0	0	1	1	1	1	1	0	0	0	0	0	2	1	1	0	1	0	0	0	0	1	Stage 1 Hypertension	1	2	1	1	low utilization	low utilization	low utilization		0	1	0	Hispanics	Uncontrolled	exposed	exposed	exposed	diseased	diseased
Female	25-39	26	Overweight	Stage 2 Hypertension	0	0	5	0	0	0	1	1	1	1	1	0	0	0	0	0	3	1	1	0	1	0	0	0	0	1	Stage 2 Hypertension	1	1	1	1	low utilization	low utilization	low utilization		0	0	3	Other	Uncontrolled	exposed	exposed	exposed	diseased	diseased
Male	25-39	25	Obese	Stage 2 Hypertension	0	0	2	0	0	0	1	1	0	1	4	63	1	0	2	2	1	2	0	2	0	0	0	0	0	0	Stage 2 Hypertension	1	1	0	0	high utilization	high utilization	low utilization		1	0	3	Black	Controlled	unexposed	unexposed	exposed	non-disease	non-diseased
Male	55-64	59	Overweight	Stage 1 Hypertension	0	0	0	1	0	0	1	1	1	1	2	0	1	0	1	0	0	1	1	0	1	1	0	0	0	1	Stage 1 Hypertension	1	2	0	1	low utilization	low utilization	low utilization		0	0	1	White	Controlled	exposed	exposed	exposed	non-disease	diseased
Female	65+	87	Obese	Stage 1 Hypertension	0	1	2	0	0	0	1	1	1	1	1	0	0	0	0	0	1	1	1	0	1	0	0	0	0	1	Stage 1 Hypertension	1	2	0	1	low utilization	low utilization	low utilization		1	0	0	Black	Controlled	exposed	exposed	exposed	non-disease	diseased
Female	40-54	53	Obese	Stage 2 Hypertension	0	1	1	0	0	0	1	0	1	1	9	21	0	0	3	1	1	3	0	1	1	0	0	0	0	1	Stage 2 Hypertension	1	1	1	1	high utilization	low utilization	low utilization		1	0	2	Black	Uncontrolled	unexposed	exposed	exposed	diseased	diseased
Female	65+	81	Overweight	Stage 1 Hypertension	0	1	1	0	0	0	1	1	1	1	4	5	0	0	2	0	2	2	0	1	1	0	0	0	0	0	Stage 1 Hypertension	1	2	0	0	high utilization	low utilization	low utilization		0	1	0	Hispanics	Controlled	unexposed	exposed	exposed	non-disease	non-diseased
Male	55-64	57	Overweight	Stage 1 Hypertension	0	1	1	1	0	0	1	1	1	1	2	0	1	0	1	0	2	1	1	0	1	0	0	0	0	1	Stage 1 Hypertension	1	2	1	1	low utilization	low utilization	low utilization		0	1	1	Hispanics	Uncontrolled	exposed	exposed	exposed	diseased	diseased
Female	65+	69		Stage 1 Hypertension	0	1	1	0	0	0	1	1	0	1	4	30	0	0	2	2	2	2	0	2	0	0	0	0	0	0	Stage 1 Hypertension	1	2	0	0	high utilization	high utilization	low utilization		0	1	0	Hispanics	Controlled	unexposed	unexposed	exposed	non-disease	non-diseased
Female	40-54	53	Obese	Stage 1 Hypertension	0	1	5	0	0	0	1	0	0	0	11	120	0	0	3	3	1	3	0	3	0	0	0	0	0	1	Stage 1 Hypertension	1	2	1	1	high utilization	high utilization	low utilization		1	0	2	Black	Uncontrolled	unexposed	unexposed	exposed	diseased	diseased
Female	40-54	45	Obese	Stage 1 Hypertension	0	0	5	1	0	0	1	0	0	0	7	53	0	0	3	2	1	3	0	2	0	0	0	0	0	0	Stage 1 Hypertension	1	2	0	0	high utilization	high utilization	low utilization		1	0	2	Black	Controlled	unexposed	unexposed	exposed	non-disease	non-diseased
Male	55-64	58	Overweight	Stage 1 Hypertension	0	1	1	0	0	0	1	1	0	1	1	25	1	0	0	2	2	1	1	2	0	0	0	0	0	0	Stage 1 Hypertension	1	2	0	0	low utilization	high utilization	low utilization		0	1	1	Hispanics	Controlled	exposed	unexposed	exposed	non-disease	non-diseased
Female	65+	66	Obese	Stage 1 Hypertension	0	1	1	0	0	0	1	1	1	1	3	14	0	0	1	1	2	1	1	1	1	0	0	0	0	1	Stage 1 Hypertension	1	2	0	1	low utilization	low utilization	low utilization		0	1	0	Hispanics	Controlled	exposed	exposed	exposed	non-disease	diseased
Female	40-54	45	Overweight	Stage 1 Hypertension	0	0	1	0	0	0	1	0	1	1	12	13	0	0	3	1	1	3	0	1	1	0	0	0	0	1	Stage 1 Hypertension	1	2	0	1	high utilization	low utilization	low utilization		1	0	2	Black	Controlled	unexposed	exposed	exposed	non-disease	diseased
Female	55-64	64	Healthy Weight	Stage 1 Hypertension	0	1	2	0	0	0	1	1	0	1	2	45	0	0	1	2	1	1	1	2	0	0	0	0	0	1	Stage 1 Hypertension	1	2	0	1	low utilization	high utilization	low utilization		1	0	1	Black	Controlled	exposed	unexposed	exposed	non-disease	diseased
Female	40-54	49	Overweight	Stage 2 Hypertension	0	0	4	0	0	0	1	1	1	1	1	7	0	0	0	1	1	1	1	1	1	0	0	0	0	0	Stage 2 Hypertension	1	1	0	0	low utilization	low utilization	low utilization		1	0	2	Black	Controlled	exposed	exposed	exposed	non-disease	non-diseased
Male	55-64	58	Overweight	Stage 1 Hypertension	1	1	1	0	0	0	1	1	0	1	1	40	1	0	0	2	2	1	1	2	0	0	0	0	0	0	Stage 1 Hypertension	1	2	0	0	low utilization	high utilization	low utilization		0	1	1	Hispanics	Controlled	exposed	unexposed	exposed	non-disease	non-diseased
Female	65+	65	Overweight	Stage 1 Hypertension	0	0	1	0	0	0	1	1	1	1	1	8	0	0	0	1	2	1	1	1	1	0	0	0	0	0	Stage 1 Hypertension	1	2	0	0	low utilization	low utilization	low utilization		0	1	0	Hispanics	Controlled	exposed	exposed	exposed	non-disease	non-diseased
Female	55-64	61	Obese	Stage 2 Hypertension	0	0	2	1	0	0	1	1	1	1	2	13	0	0	1	1	0	1	1	1	1	0	0	0	0	0	Stage 2 Hypertension	1	1	0	0	low utilization	low utilization	low utilization		0	0	1	White	Controlled	exposed	exposed	exposed	non-disease	non-diseased
Female	65+	66	Obese	Stage 2 Hypertension	0	1	2	0	0	0	1	1	1	1	1	0	0	0	0	0	1	1	1	0	1	0	0	0	1	1	Stage 2 Hypertension	1	1	0	1	low utilization	low utilization	low utilization		1	0	0	Black	Controlled	exposed	exposed	exposed	non-disease	diseased
Female	40-54	50	Overweight	Stage 1 Hypertension	0	0	1	1	0	0	1	1	1	1	1	10	0	0	0	1	2	1	1	1	1	0	0	0	0	0	Stage 1 Hypertension	1	2	0	0	low utilization	low utilization	low utilization		0	1	2	Hispanics	Controlled	exposed	exposed	exposed	non-disease	non-diseased
Male	65+	78	Obese	Stage 2 Hypertension	0	0	1	0	0	0	1	1	1	1	1	0	1	0	0	0	1	1	1	0	1	0	0	0	0	1	Stage 2 Hypertension	1	1	1	1	low utilization	low utilization	low utilization		1	0	0	Black	Uncontrolled	exposed	exposed	exposed	diseased	diseased
Male	55-64	59	Healthy Weight	Stage 1 Hypertension	0	0	1	0	0	0	1	1	1	1	1	17	1	0	0	1	1	1	1	1	1	0	0	0	0	1	Stage 1 Hypertension	1	2	1	1	low utilization	low utilization	low utilization		1	0	1	Black	Uncontrolled	exposed	exposed	exposed	diseased	diseased
Male	40-54	48	Obese	Stage 2 Hypertension	0	2	1	0	0	0	1	1	0	1	1	40	1	0	0	2	2	1	1	2	0	0	0	0	0	0	Stage 2 Hypertension	1	1	0	0	low utilization	high utilization	low utilization		0	1	2	Hispanics	Controlled	exposed	unexposed	exposed	non-disease	non-diseased
Female	55-64	63		Stage 1 Hypertension	0	2	5	0	0	0	1	0	0	0	13	99	0	0	3	3	3	3	0	3	0	0	0	0	0	0	Stage 1 Hypertension	1	2	0	0	high utilization	high utilization	low utilization		0	0	1	Other	Controlled	unexposed	unexposed	exposed	non-disease	non-diseased
Female	55-64	58	Obese	Stage 2 Hypertension	0	1	2	0	0	0	1	1	1	1	1	0	0	0	0	0	2	1	1	0	1	1	0	0	0	1	Stage 2 Hypertension	1	1	0	1	low utilization	low utilization	low utilization		0	1	1	Hispanics	Controlled	exposed	exposed	exposed	non-disease	diseased
Male	40-54	51	Obese	Stage 1 Hypertension	0	1	1	0	0	0	1	1	1	1	1	16	1	0	0	1	3	1	1	1	1	0	0	0	0	0	Stage 1 Hypertension	1	2	0	0	low utilization	low utilization	low utilization		0	0	2	Other	Controlled	exposed	exposed	exposed	non-disease	non-diseased
Female	65+	72	Obese	Stage 1 Hypertension	0	1	1	0	0	0	1	1	1	1	3	0	0	0	1	0	2	1	1	0	1	0	0	0	0	0	Stage 1 Hypertension	1	2	0	0	low utilization	low utilization	low utilization		0	1	0	Hispanics	Controlled	exposed	exposed	exposed	non-disease	non-diseased
Female	65+	86	Overweight	Stage 2 Hypertension	0	1	3	1	0	0	1	1	1	1	1	0	0	0	0	0	1	1	1	0	1	0	0	0	0	0	Stage 2 Hypertension	1	1	0	0	low utilization	low utilization	low utilization		1	0	0	Black	Controlled	exposed	exposed	exposed	non-disease	non-diseased
Female	65+	83	Healthy Weight	Stage 1 Hypertension	0	2	1	0	0	0	1	1	0	1	4	73	0	0	2	2	1	2	0	2	0	0	0	0	0	0	Stage 1 Hypertension	1	2	0	0	high utilization	high utilization	low utilization		1	0	0	Black	Controlled	unexposed	unexposed	exposed	non-disease	non-diseased
Female	40-54	54	Obese	Stage 1 Hypertension	0	1	2	0	1	0	1	1	1	1	4	16	0	0	2	1	2	2	0	1	1	0	0	0	0	0	Stage 1 Hypertension	1	2	0	0	high utilization	low utilization	low utilization		0	1	2	Hispanics	Controlled	unexposed	exposed	exposed	non-disease	non-diseased
Female	65+	70	Obese	Stage 2 Hypertension	0	1	1	0	0	0	1	1	1	1	1	0	0	0	0	0	2	1	1	0	1	0	0	0	0	1	Stage 2 Hypertension	1	1	0	1	low utilization	low utilization	low utilization		0	1	0	Hispanics	Controlled	exposed	exposed	exposed	non-disease	diseased
Female	40-54	49		Stage 1 Hypertension	0	0	2	0	0	0	1	1	0	1	3	40	0	0	1	2	0	1	1	2	0	0	0	0	0	0	Stage 1 Hypertension	1	2	0	0	low utilization	high utilization	low utilization		0	0	2	White	Controlled	exposed	unexposed	exposed	non-disease	non-diseased
Female	25-39	34	Obese	Stage 1 Hypertension	0	0		1	0	0	1	0	0	0	6	48	0	0	2	2	0	2	0	2	0	0	0	0	0	1	Stage 1 Hypertension	1	2	1	1	high utilization	high utilization	low utilization		0	0	3	White	Uncontrolled	unexposed	unexposed	exposed	diseased	diseased
Male	40-54	49	Obese	Stage 2 Hypertension	0	2	1	0	0	0	1	1	1	1	1	0	1	0	0	0	2	1	1	0	1	0	0	0	0	1	Stage 2 Hypertension	1	1	1	1	low utilization	low utilization	low utilization		0	1	2	Hispanics	Uncontrolled	exposed	exposed	exposed	diseased	diseased
Male	55-64	63	Healthy Weight	Stage 2 Hypertension	0	2	1	0	0	0	1	1	0	1	4	78	1	0	2	3	2	2	0	3	0	0	0	0	0	0	Stage 2 Hypertension	1	1	0	0	high utilization	high utilization	low utilization		0	1	1	Hispanics	Controlled	unexposed	unexposed	exposed	non-disease	non-diseased
Male	40-54	51	Overweight	Stage 1 Hypertension	0	1	1	0	0	0	1	1	1	1	1	4	1	0	0	0	3	1	1	1	1	0	0	0	0	1	Stage 1 Hypertension	1	2	0	1	low utilization	low utilization	low utilization		0	0	2	Other	Controlled	exposed	exposed	exposed	non-disease	diseased
Female	65+	67	Overweight	Stage 1 Hypertension	0	1	2	1	0	0	1	1	1	1	1	10	0	0	0	1	0	1	1	1	1	0	0	0	0	1	Stage 1 Hypertension	1	2	1	1	low utilization	low utilization	low utilization		0	0	0	White	Uncontrolled	exposed	exposed	exposed	diseased	diseased
Male	65+	73	Healthy Weight	Stage 2 Hypertension	0	1	3	1	0	0	1	1	0	1	1	36	1	0	0	2	1	1	1	2	0	0	0	0	0	1	Stage 2 Hypertension	1	1	0	1	low utilization	high utilization	low utilization		1	0	0	Black	Controlled	exposed	unexposed	exposed	non-disease	diseased
Male	65+	68	Overweight	Stage 1 Hypertension	0	2	1	1	0	0	1	1	1	1	1	9	1	0	0	1	3	1	1	1	1	0	0	0	0	1	Stage 1 Hypertension	1	2	1	1	low utilization	low utilization	low utilization		0	0	0	Other	Uncontrolled	exposed	exposed	exposed	diseased	diseased
Male	40-54	46		Stage 1 Hypertension	0	0	3	0	0	0	1	1	1	1	2	14	1	0	1	1	0	1	1	1	1	0	0	0	0	1	Stage 1 Hypertension	1	2	1	1	low utilization	low utilization	low utilization		0	0	2	White	Uncontrolled	exposed	exposed	exposed	diseased	diseased
Female	65+	87	Overweight	Normal	0	1	1	0	1	0	1	1	1	1	2	9	0	0	1	1	2	1	1	1	1	0	0	0	0	0	Normal	1	0	0	0	low utilization	low utilization	low utilization		0	1	0	Hispanics	Controlled	exposed	exposed	exposed	non-disease	non-diseased
Female	65+	84	Obese	Stage 1 Hypertension	0	1	1	0	1	0	1	1	1	1	1	0	0	0	0	0	2	1	1	0	1	0	0	0	0	1	Stage 1 Hypertension	1	2	0	1	low utilization	low utilization	low utilization		0	1	0	Hispanics	Controlled	exposed	exposed	exposed	non-disease	diseased
Female	25-39	33	Healthy Weight	Stage 1 Hypertension	1	1	2	0	0	0	1	1	0	1	4	41	0	0	2	2	1	2	0	2	0	0	0	0	0	0	Stage 1 Hypertension	1	2	0	0	high utilization	high utilization	low utilization		1	0	3	Black	Controlled	unexposed	unexposed	exposed	non-disease	non-diseased
Male	65+	77	Healthy Weight	Stage 1 Hypertension	0	1	2	0	0	0	1	1	1	1	2	21	1	0	1	1	1	1	1	1	1	0	0	0	0	0	Stage 1 Hypertension	1	2	0	0	low utilization	low utilization	low utilization		1	0	0	Black	Controlled	exposed	exposed	exposed	non-disease	non-diseased
Female	65+	74		Stage 2 Hypertension	0	1	1	1	0	0	1	1	0	1	3	107	0	0	1	3	2	1	1	3	0	0	0	0	0	0	Stage 2 Hypertension	1	1	0	0	low utilization	high utilization	low utilization		0	1	0	Hispanics	Controlled	exposed	unexposed	exposed	non-disease	non-diseased
Male	25-39	31	Obese	Stage 2 Hypertension	0	1	1	1	0	0	1	1	1	1	1	7	1	0	0	1	2	1	1	1	1	0	0	0	0	1	Stage 2 Hypertension	1	1	1	1	low utilization	low utilization	low utilization		0	1	3	Hispanics	Uncontrolled	exposed	exposed	exposed	diseased	diseased
Female	40-54	50	Obese	Stage 1 Hypertension	0	0	2	0	1	0	1	1	1	1	2	0	0	0	1	0	1	1	1	0	1	0	0	0	0	0	Stage 1 Hypertension	1	2	0	0	low utilization	low utilization	low utilization		1	0	2	Black	Controlled	exposed	exposed	exposed	non-disease	non-diseased
Female	40-54	51	Obese	Normal	0	1	1	0	1	0	1	1	1	1	1	0	0	0	0	0	2	1	1	0	1	0	0	0	0	1	Normal	1	0	1	1	low utilization	low utilization	low utilization		0	1	2	Hispanics	Uncontrolled	exposed	exposed	exposed	diseased	diseased
Male	55-64	63	Overweight	Stage 1 Hypertension	0	0	1	0	0	0	1	1	1	1	1	13	1	0	0	1	0	1	1	1	1	0	0	0	0	1	Stage 1 Hypertension	1	2	1	1	low utilization	low utilization	low utilization		0	0	1	White	Uncontrolled	exposed	exposed	exposed	diseased	diseased
Male	40-54	46	Obese	Stage 1 Hypertension	0	1	2	0	0	0	1	1	1	1	1	0	1	0	0	0	2	1	1	0	1	0	0	0	0	1	Stage 1 Hypertension	1	2	1	1	low utilization	low utilization	low utilization		0	1	2	Hispanics	Uncontrolled	exposed	exposed	exposed	diseased	diseased
Female	40-54	53		Stage 2 Hypertension	0	2	5	0	0	0	1	0	0	0	12	102	0	0	3	3	1	3	0	3	0	0	0	0	0	0	Stage 2 Hypertension	1	1	0	0	high utilization	high utilization	low utilization		1	0	2	Black	Controlled	unexposed	unexposed	exposed	non-disease	non-diseased
Male	25-39	31	Overweight	Stage 2 Hypertension	0	1	1	0	0	0	1	1	1	1	1	22	1	0	0	1	2	1	1	1	1	0	0	0	0	0	Stage 2 Hypertension	1	1	0	0	low utilization	low utilization	low utilization		0	1	3	Hispanics	Controlled	exposed	exposed	exposed	non-disease	non-diseased
Male	65+	70	Obese	Stage 2 Hypertension	0	1	1	0	0	0	1	1	0	1	4	103	1	0	2	3	2	2	0	3	0	0	0	1	0	0	Stage 2 Hypertension	1	1	0	0	high utilization	high utilization	low utilization		0	1	0	Hispanics	Controlled	unexposed	unexposed	exposed	non-disease	non-diseased
Female	25-39	27		NULL	1	2	9	0	0	0	1	1	1	1	1	1	0	0	0	0	2	1	1	1	1	0	0	0	0	1	NULL	1	4	1	1	low utilization	low utilization	low utilization		0	1	3	Hispanics	Uncontrolled	exposed	exposed	exposed	diseased	diseased
Male	65+	70	Obese	Stage 1 Hypertension	0	1	2	0	0	0	1	0	0	0	10	31	1	0	3	2	1	3	0	2	0	0	0	0	0	0	Stage 1 Hypertension	1	2	0	0	high utilization	high utilization	low utilization		1	0	0	Black	Controlled	unexposed	unexposed	exposed	non-disease	non-diseased
Female	55-64	56	Obese	Stage 2 Hypertension	0	0	1	0	0	0	1	1	0	1	4	83	0	0	2	3	2	2	0	3	0	0	0	1	0	0	Stage 2 Hypertension	1	1	0	0	high utilization	high utilization	low utilization		0	1	1	Hispanics	Controlled	unexposed	unexposed	exposed	non-disease	non-diseased
Female	65+	74	Underweight	Elevated	0	1	5	0	0	0	1	1	1	1	1	8	0	0	0	1	0	1	1	1	1	0	0	0	0	0	Elevated	1	3	0	0	low utilization	low utilization	low utilization		0	0	0	White	Controlled	exposed	exposed	exposed	non-disease	non-diseased
Male	65+	70	Overweight	Stage 2 Hypertension	0	1	1	0	0	0	1	0	1	1	13	21	1	0	3	1	2	3	0	1	1	0	0	0	0	0	Stage 2 Hypertension	1	1	0	0	high utilization	low utilization	low utilization		0	1	0	Hispanics	Controlled	unexposed	exposed	exposed	non-disease	non-diseased
Female	55-64	55	Obese	Stage 1 Hypertension	0	1	1	0	0	0	1	1	1	1	1	0	0	0	0	0	2	1	1	0	1	0	0	0	0	0	Stage 1 Hypertension	1	2	0	0	low utilization	low utilization	low utilization		0	1	1	Hispanics	Controlled	exposed	exposed	exposed	non-disease	non-diseased
Female	65+	71	Obese	Stage 2 Hypertension	0	1	2	0	0	0	1	0	0	0	12	117	0	0	3	3	3	3	0	3	0	0	0	0	0	0	Stage 2 Hypertension	1	1	0	0	high utilization	high utilization	low utilization		0	0	0	Other	Controlled	unexposed	unexposed	exposed	non-disease	non-diseased
Female	55-64	56	Healthy Weight	Normal	0	0	5	1	0	0	1	1	1	1	1	14	0	0	0	1	0	1	1	1	1	0	0	0	0	0	Normal	1	0	0	0	low utilization	low utilization	low utilization		0	0	1	White	Controlled	exposed	exposed	exposed	non-disease	non-diseased
Female	65+	87	Overweight	Stage 1 Hypertension	0	1	3	0	0	0	1	0	0	0	12	71	0	0	3	2	3	3	0	2	0	0	0	0	0	0	Stage 1 Hypertension	1	2	0	0	high utilization	high utilization	low utilization		0	0	0	Other	Controlled	unexposed	unexposed	exposed	non-disease	non-diseased
Male	40-54	49	Obese	Stage 2 Hypertension	0	0	2	0	0	0	1	0	0	0	8	74	1	0	3	2	1	3	0	2	0	0	0	0	0	0	Stage 2 Hypertension	1	1	0	0	high utilization	high utilization	low utilization		1	0	2	Black	Controlled	unexposed	unexposed	exposed	non-disease	non-diseased
Male	65+	72	Obese	Stage 1 Hypertension	0	1	3	0	0	0	1	1	0	1	4	35	1	0	2	2	0	2	0	2	0	0	0	0	0	0	Stage 1 Hypertension	1	2	0	0	high utilization	high utilization	low utilization		0	0	0	White	Controlled	unexposed	unexposed	exposed	non-disease	non-diseased
Male	55-64	62		Stage 1 Hypertension	0	2	5	0	0	0	1	1	0	1	3	27	1	0	1	2	0	1	1	2	0	0	0	0	0	0	Stage 1 Hypertension	1	2	0	0	low utilization	high utilization	low utilization		0	0	1	White	Controlled	exposed	unexposed	exposed	non-disease	non-diseased
Female	65+	78	Healthy Weight	Stage 1 Hypertension	0	1	1	0	0	0	1	1	1	1	1	0	0	0	0	0	2	1	1	0	1	0	0	0	0	1	Stage 1 Hypertension	1	2	0	1	low utilization	low utilization	low utilization		0	1	0	Hispanics	Controlled	exposed	exposed	exposed	non-disease	diseased
Female	65+	80	Obese	Stage 1 Hypertension	0	1	1	0	0	0	1	1	1	1	1	15	0	0	0	1	2	1	1	1	1	0	0	0	0	1	Stage 1 Hypertension	1	2	1	1	low utilization	low utilization	low utilization		0	1	0	Hispanics	Uncontrolled	exposed	exposed	exposed	diseased	diseased
Female	65+	83	Overweight	Stage 2 Hypertension	0	1	2	0	0	0	1	1	1	1	2	6	0	0	1	1	2	1	1	1	1	0	0	0	0	0	Stage 2 Hypertension	1	1	0	0	low utilization	low utilization	low utilization		0	1	0	Hispanics	Controlled	exposed	exposed	exposed	non-disease	non-diseased
Male	40-54	46	Obese	Stage 2 Hypertension	0	0	2	0	0	0	1	0	0	0	8	43	1	0	3	2	1	3	0	2	0	0	0	0	0	1	Stage 2 Hypertension	1	1	0	1	high utilization	high utilization	low utilization		1	0	2	Black	Controlled	unexposed	unexposed	exposed	non-disease	diseased
Male	65+	65	Healthy Weight	Stage 1 Hypertension	0	0	1	0	0	0	1	1	1	1	1	22	1	0	0	1	1	1	1	1	1	0	0	0	0	0	Stage 1 Hypertension	1	2	0	0	low utilization	low utilization	low utilization		1	0	0	Black	Controlled	exposed	exposed	exposed	non-disease	non-diseased
Female	65+	72	Obese	Stage 1 Hypertension	0	1	1	0	0	0	1	1	1	1	1	7	0	0	0	1	3	1	1	1	1	0	0	0	0	0	Stage 1 Hypertension	1	2	0	0	low utilization	low utilization	low utilization		0	0	0	Other	Controlled	exposed	exposed	exposed	non-disease	non-diseased
Female	65+	77	Overweight	Stage 1 Hypertension	0	1	5	0	0	0	1	0	0	0	9	74	0	0	3	2	0	3	0	2	0	0	0	0	0	0	Stage 1 Hypertension	1	2	0	0	high utilization	high utilization	low utilization		0	0	0	White	Controlled	unexposed	unexposed	exposed	non-disease	non-diseased
Male	55-64	57	Healthy Weight	Stage 1 Hypertension	0	1	1	0	0	0	1	0	0	0	7	49	1	0	3	2	1	3	0	2	0	0	0	0	0	0	Stage 1 Hypertension	1	2	0	0	high utilization	high utilization	low utilization		1	0	1	Black	Controlled	unexposed	unexposed	exposed	non-disease	non-diseased
Male	65+	70	Overweight	Stage 2 Hypertension	0	1	1	0	1	0	1	1	1	1	1	1	1	0	0	0	0	1	1	1	1	0	0	0	0	0	Stage 2 Hypertension	1	1	0	0	low utilization	low utilization	low utilization		0	0	0	White	Controlled	exposed	exposed	exposed	non-disease	non-diseased
Female	40-54	47	Obese	Stage 1 Hypertension	0	1	1	0	0	0	1	1	1	1	1	9	0	0	0	1	2	1	1	1	1	0	0	0	0	1	Stage 1 Hypertension	1	2	0	1	low utilization	low utilization	low utilization		0	1	2	Hispanics	Controlled	exposed	exposed	exposed	non-disease	diseased
Female	40-54	50	Obese	Stage 1 Hypertension	0	0	1	0	0	0	1	0	0	0	8	59	0	0	3	2	1	3	0	2	0	0	0	0	0	1	Stage 1 Hypertension	1	2	1	1	high utilization	high utilization	low utilization		1	0	2	Black	Uncontrolled	unexposed	unexposed	exposed	diseased	diseased
Female	65+	75	Obese	Stage 2 Hypertension	0	1	5	0	0	0	1	1	1	1	3	3	0	0	1	0	1	1	1	1	1	0	0	0	0	0	Stage 2 Hypertension	1	1	0	0	low utilization	low utilization	low utilization		1	0	0	Black	Controlled	exposed	exposed	exposed	non-disease	non-diseased
Female	65+	74	Overweight	Stage 2 Hypertension	0	1	1	0	1	0	1	1	1	1	2	0	0	0	1	0	2	1	1	0	1	0	0	0	0	1	Stage 2 Hypertension	1	1	0	1	low utilization	low utilization	low utilization		0	1	0	Hispanics	Controlled	exposed	exposed	exposed	non-disease	diseased
Female	55-64	59	Underweight	Stage 2 Hypertension	0	0	5	0	0	0	1	0	0	0	7	45	0	0	3	2	1	3	0	2	0	0	0	0	0	0	Stage 2 Hypertension	1	1	0	0	high utilization	high utilization	low utilization		1	0	1	Black	Controlled	unexposed	unexposed	exposed	non-disease	non-diseased
Female	55-64	55	Obese	Stage 1 Hypertension	0	1	1	0	0	0	1	1	1	1	1	3	0	0	0	0	3	1	1	1	1	0	0	0	0	1	Stage 1 Hypertension	1	2	1	1	low utilization	low utilization	low utilization		0	0	1	Other	Uncontrolled	exposed	exposed	exposed	diseased	diseased
Male	65+	67	Obese	Stage 2 Hypertension	0	1	1	0	1	0	1	1	0	1	1	87	1	0	0	3	2	1	1	3	0	0	0	0	0	1	Stage 2 Hypertension	1	1	0	1	low utilization	high utilization	low utilization		0	1	0	Hispanics	Controlled	exposed	unexposed	exposed	non-disease	diseased
Female	25-39	29	Obese	Stage 1 Hypertension	0	0	2	0	0	0	1	1	0	1	2	31	0	0	1	2	2	1	1	2	0	0	0	0	0	1	Stage 1 Hypertension	1	2	0	1	low utilization	high utilization	low utilization		0	1	3	Hispanics	Controlled	exposed	unexposed	exposed	non-disease	diseased
Male	55-64	62	Obese	Stage 2 Hypertension	0	0	1	1	0	0	1	1	1	1	1	16	1	0	0	1	1	1	1	1	1	0	0	0	0	1	Stage 2 Hypertension	1	1	1	1	low utilization	low utilization	low utilization		1	0	1	Black	Uncontrolled	exposed	exposed	exposed	diseased	diseased
Female	40-54	47	Healthy Weight	Stage 2 Hypertension	0	1	1	0	0	0	1	1	1	1	1	11	0	0	0	1	2	1	1	1	1	0	0	0	0	0	Stage 2 Hypertension	1	1	0	0	low utilization	low utilization	low utilization		0	1	2	Hispanics	Controlled	exposed	exposed	exposed	non-disease	non-diseased
Female	40-54	52	Obese	Stage 2 Hypertension	0	1	2	0	1	0	1	0	0	0	8	24	0	0	3	2	2	3	0	2	0	0	0	0	0	0	Stage 2 Hypertension	1	1	0	0	high utilization	high utilization	low utilization		0	1	2	Hispanics	Controlled	unexposed	unexposed	exposed	non-disease	non-diseased
Male	40-54	43		Stage 1 Hypertension	0	0	1	1	0	0	1	0	1	1	5	22	1	0	2	1	0	2	0	1	1	0	0	0	0	0	Stage 1 Hypertension	1	2	0	0	high utilization	low utilization	low utilization		0	0	2	White	Controlled	unexposed	exposed	exposed	non-disease	non-diseased
Male	55-64	55	Overweight	Stage 1 Hypertension	0	1	1	0	0	0	1	1	1	1	1	0	1	0	0	0	2	1	1	0	1	0	0	0	0	0	Stage 1 Hypertension	1	2	0	0	low utilization	low utilization	low utilization		0	1	1	Hispanics	Controlled	exposed	exposed	exposed	non-disease	non-diseased
Male	55-64	64	Obese	Stage 2 Hypertension	0	0	1	0	0	0	1	1	1	1	1	6	1	0	0	1	0	1	1	1	1	0	0	0	0	1	Stage 2 Hypertension	1	1	0	1	low utilization	low utilization	low utilization		0	0	1	White	Controlled	exposed	exposed	exposed	non-disease	diseased
Female	40-54	50	Overweight	Stage 2 Hypertension	0	0	1	1	0	0	1	1	1	1	1	0	0	0	0	0	2	1	1	0	1	0	0	0	0	0	Stage 2 Hypertension	1	1	0	0	low utilization	low utilization	low utilization		0	1	2	Hispanics	Controlled	exposed	exposed	exposed	non-disease	non-diseased
Female	40-54	52	Healthy Weight	Stage 2 Hypertension	0	0	1	0	0	0	1	1	1	1	1	2	0	0	0	0	1	1	1	1	1	0	0	0	0	1	Stage 2 Hypertension	1	1	0	1	low utilization	low utilization	low utilization		1	0	2	Black	Controlled	exposed	exposed	exposed	non-disease	diseased
Male	40-54	53	Obese	Stage 1 Hypertension	0	0	2	0	1	0	1	1	0	1	1	65	1	0	0	2	0	1	1	2	0	0	0	0	0	1	Stage 1 Hypertension	1	2	1	1	low utilization	high utilization	low utilization		0	0	2	White	Uncontrolled	exposed	unexposed	exposed	diseased	diseased
Male	40-54	53	Overweight	Stage 1 Hypertension	0	2	1	0	0	0	1	1	1	1	1	0	1	0	0	0	2	1	1	0	1	0	0	0	0	0	Stage 1 Hypertension	1	2	0	0	low utilization	low utilization	low utilization		0	1	2	Hispanics	Controlled	exposed	exposed	exposed	non-disease	non-diseased
Female	65+	77	Obese	Stage 2 Hypertension	0	1	1	0	0	0	1	1	1	1	3	0	0	0	1	0	2	1	1	0	1	0	0	0	1	0	Stage 2 Hypertension	1	1	0	0	low utilization	low utilization	low utilization		0	1	0	Hispanics	Controlled	exposed	exposed	exposed	non-disease	non-diseased
Female	40-54	51	Healthy Weight	Stage 1 Hypertension	0	0	2	0	0	0	1	0	0	0	8	46	0	0	3	2	1	3	0	2	0	0	0	0	0	1	Stage 1 Hypertension	1	2	1	1	high utilization	high utilization	low utilization		1	0	2	Black	Uncontrolled	unexposed	unexposed	exposed	diseased	diseased
Female	40-54	46	Overweight	Stage 2 Hypertension	0	0	1	0	0	0	1	1	0	1	2	36	0	0	1	2	2	1	1	2	0	0	0	0	0	0	Stage 2 Hypertension	1	1	0	0	low utilization	high utilization	low utilization		0	1	2	Hispanics	Controlled	exposed	unexposed	exposed	non-disease	non-diseased
Female	25-39	31	Obese	Normal	0	0	6	1	0	0	1	0	0	0	7	56	0	0	3	2	2	3	0	2	0	0	0	0	0	0	Normal	1	0	0	0	high utilization	high utilization	low utilization		0	1	3	Hispanics	Controlled	unexposed	unexposed	exposed	non-disease	non-diseased
Male	40-54	48	Overweight	Stage 2 Hypertension	0	2	1	0	0	0	1	1	1	1	1	0	1	0	0	0	2	1	1	0	1	1	0	0	0	0	Stage 2 Hypertension	1	1	0	0	low utilization	low utilization	low utilization		0	1	2	Hispanics	Controlled	exposed	exposed	exposed	non-disease	non-diseased
Female	65+	66	Obese	Stage 2 Hypertension	0	1	1	0	0	0	1	1	0	1	2	27	0	0	1	2	0	1	1	2	0	0	0	0	0	1	Stage 2 Hypertension	1	1	1	1	low utilization	high utilization	low utilization		0	0	0	White	Uncontrolled	exposed	unexposed	exposed	diseased	diseased
Male	40-54	50	Overweight	Stage 1 Hypertension	0	1	1	0	0	0	1	0	0	0	9	44	1	0	3	2	1	3	0	2	0	0	0	0	0	0	Stage 1 Hypertension	1	2	0	0	high utilization	high utilization	low utilization		1	0	2	Black	Controlled	unexposed	unexposed	exposed	non-disease	non-diseased
Female	25-39	39	Obese	Stage 1 Hypertension	0	0	1	0	1	0	1	1	0	1	1	45	0	0	0	2	2	1	1	2	0	0	0	0	0	0	Stage 1 Hypertension	1	2	0	0	low utilization	high utilization	low utilization		0	1	3	Hispanics	Controlled	exposed	unexposed	exposed	non-disease	non-diseased
Male	40-54	53	Overweight	Stage 2 Hypertension	1	0	1	0	1	0	1	1	1	1	1	17	1	0	0	1	2	1	1	1	1	0	0	0	0	1	Stage 2 Hypertension	1	1	1	1	low utilization	low utilization	low utilization		0	1	2	Hispanics	Uncontrolled	exposed	exposed	exposed	diseased	diseased
Male	65+	81	Overweight	Stage 1 Hypertension	0	1	1	0	1	0	1	1	1	1	4	0	1	0	2	0	2	2	0	0	1	0	0	0	0	0	Stage 1 Hypertension	1	2	0	0	high utilization	low utilization	low utilization		0	1	0	Hispanics	Controlled	unexposed	exposed	exposed	non-disease	non-diseased
Female	65+	66	Obese	Stage 2 Hypertension	0	1	5	0	0	0	1	1	1	1	3	16	0	0	1	1	0	1	1	1	1	0	0	0	0	0	Stage 2 Hypertension	1	1	0	0	low utilization	low utilization	low utilization		0	0	0	White	Controlled	exposed	exposed	exposed	non-disease	non-diseased
Female	65+	81	Healthy Weight	Stage 2 Hypertension	0	1	1	0	1	0	1	1	1	1	1	1	0	0	0	0	2	1	1	1	1	0	0	0	0	1	Stage 2 Hypertension	1	1	0	1	low utilization	low utilization	low utilization		0	1	0	Hispanics	Controlled	exposed	exposed	exposed	non-disease	diseased
Female	65+	70	Obese	Stage 2 Hypertension	0	1	1	0	1	0	1	1	1	1	1	2	0	0	0	0	2	1	1	1	1	0	0	0	0	0	Stage 2 Hypertension	1	1	0	0	low utilization	low utilization	low utilization		0	1	0	Hispanics	Controlled	exposed	exposed	exposed	non-disease	non-diseased
Female	65+	80	Underweight	Stage 2 Hypertension	1	1	1	0	0	0	1	0	0	0	17	87	0	0	3	3	0	3	0	3	0	0	0	0	0	1	Stage 2 Hypertension	1	1	1	1	high utilization	high utilization	low utilization		0	0	0	White	Uncontrolled	unexposed	unexposed	exposed	diseased	diseased
Female	40-54	51	Obese	Stage 2 Hypertension	1	1	2	0	0	0	1	1	1	1	3	21	0	0	1	1	2	1	1	1	1	0	0	0	0	1	Stage 2 Hypertension	1	1	1	1	low utilization	low utilization	low utilization		0	1	2	Hispanics	Uncontrolled	exposed	exposed	exposed	diseased	diseased
Female	65+	71	Overweight	Stage 2 Hypertension	0	1	1	0	1	0	1	1	1	1	2	0	0	0	1	0	2	1	1	0	1	0	0	0	0	0	Stage 2 Hypertension	1	1	0	0	low utilization	low utilization	low utilization		0	1	0	Hispanics	Controlled	exposed	exposed	exposed	non-disease	non-diseased
Male	55-64	58		Stage 2 Hypertension	0	2	5	0	0	0	1	0	0	0	22	116	1	0	3	3	2	3	0	3	0	0	0	0	0	0	Stage 2 Hypertension	1	1	0	0	high utilization	high utilization	low utilization		0	1	1	Hispanics	Controlled	unexposed	unexposed	exposed	non-disease	non-diseased
Female	55-64	61	Obese	Stage 1 Hypertension	0	0	1	0	0	0	1	1	1	1	4	0	0	0	2	0	1	2	0	0	1	0	0	0	0	0	Stage 1 Hypertension	1	2	0	0	high utilization	low utilization	low utilization		1	0	1	Black	Controlled	unexposed	exposed	exposed	non-disease	non-diseased
Male	65+	75	Overweight	Stage 1 Hypertension	0	1	1	0	0	0	1	1	1	1	1	0	1	0	0	0	2	1	1	0	1	0	0	0	0	0	Stage 1 Hypertension	1	2	0	0	low utilization	low utilization	low utilization		0	1	0	Hispanics	Controlled	exposed	exposed	exposed	non-disease	non-diseased
Female	40-54	49	Overweight	Stage 2 Hypertension	0	1	2	0	0	0	1	1	1	1	3	2	0	0	1	0	2	1	1	1	1	0	0	0	0	0	Stage 2 Hypertension	1	1	0	0	low utilization	low utilization	low utilization		0	1	2	Hispanics	Controlled	exposed	exposed	exposed	non-disease	non-diseased
Male	40-54	45	Obese	Stage 2 Hypertension	0	0	1	0	0	0	1	0	0	0	7	63	1	0	3	2	0	3	0	2	0	0	0	0	0	0	Stage 2 Hypertension	1	1	0	0	high utilization	high utilization	low utilization		0	0	2	White	Controlled	unexposed	unexposed	exposed	non-disease	non-diseased
Female	65+	83		Stage 1 Hypertension	0	1	1	0	0	0	1	0	0	0	7	24	0	0	3	2	0	3	0	2	0	0	0	0	0	0	Stage 1 Hypertension	1	2	0	0	high utilization	high utilization	low utilization		0	0	0	White	Controlled	unexposed	unexposed	exposed	non-disease	non-diseased
Male	65+	69		Stage 2 Hypertension	0	2	5	0	1	0	1	1	1	1	1	6	1	0	0	1	0	1	1	1	1	0	0	0	0	1	Stage 2 Hypertension	1	1	1	1	low utilization	low utilization	low utilization		0	0	0	White	Uncontrolled	exposed	exposed	exposed	diseased	diseased
Female	18-24	23		Stage 1 Hypertension	0	2	10	0	1	0	1	0	0	0	13	47	0	0	3	2	1	3	0	2	0	0	0	0	0	0	Stage 1 Hypertension	1	2	0	0	high utilization	high utilization	low utilization		1	0	4	Black	Controlled	unexposed	unexposed	exposed	non-disease	non-diseased
Female	65+	76		Stage 2 Hypertension	0	1	2	0	0	0	1	1	1	1	1	0	0	0	0	0	2	1	1	0	1	0	0	0	0	0	Stage 2 Hypertension	1	1	0	0	low utilization	low utilization	low utilization		0	1	0	Hispanics	Controlled	exposed	exposed	exposed	non-disease	non-diseased
Female	25-39	38	Overweight	Stage 1 Hypertension	0	1	7	0	0	0	1	1	0	1	1	41	0	0	0	2	1	1	1	2	0	0	0	0	0	1	Stage 1 Hypertension	1	2	1	1	low utilization	high utilization	low utilization		1	0	3	Black	Uncontrolled	exposed	unexposed	exposed	diseased	diseased
Male	40-54	49	Healthy Weight	Stage 1 Hypertension	0	2	1	1	0	0	1	0	0	0	8	58	1	0	3	2	2	3	0	2	0	0	0	0	0	0	Stage 1 Hypertension	1	2	0	0	high utilization	high utilization	low utilization		0	1	2	Hispanics	Controlled	unexposed	unexposed	exposed	non-disease	non-diseased
Female	40-54	44	Obese	Stage 2 Hypertension	0	0	5	0	0	0	1	1	0	1	1	23	0	0	0	2	0	1	1	2	0	0	0	0	0	1	Stage 2 Hypertension	1	1	0	1	low utilization	high utilization	low utilization		0	0	2	White	Controlled	exposed	unexposed	exposed	non-disease	diseased
Male	55-64	55	Obese	Stage 2 Hypertension	0	1	1	0	0	0	1	1	1	1	1	10	1	0	0	1	2	1	1	1	1	0	0	0	0	0	Stage 2 Hypertension	1	1	0	0	low utilization	low utilization	low utilization		0	1	1	Hispanics	Controlled	exposed	exposed	exposed	non-disease	non-diseased
Female	65+	70	Overweight	Stage 2 Hypertension	0	1	5	0	0	0	1	1	1	1	3	9	0	0	1	1	0	1	1	1	1	0	0	0	0	1	Stage 2 Hypertension	1	1	0	1	low utilization	low utilization	low utilization		0	0	0	White	Controlled	exposed	exposed	exposed	non-disease	diseased
Male	65+	71	Overweight	Stage 1 Hypertension	0	1	1	0	0	0	1	1	1	1	1	0	1	0	0	0	2	1	1	0	1	0	0	0	0	0	Stage 1 Hypertension	1	2	0	0	low utilization	low utilization	low utilization		0	1	0	Hispanics	Controlled	exposed	exposed	exposed	non-disease	non-diseased
Male	40-54	48	Overweight	Stage 2 Hypertension	0	0	1	0	0	0	1	1	1	1	2	16	1	0	1	1	1	1	1	1	1	0	0	0	0	1	Stage 2 Hypertension	1	1	0	1	low utilization	low utilization	low utilization		1	0	2	Black	Controlled	exposed	exposed	exposed	non-disease	diseased
Male	55-64	57	Overweight	Stage 1 Hypertension	0	1	1	0	0	0	1	1	1	1	2	0	1	0	1	0	2	1	1	0	1	0	0	0	0	1	Stage 1 Hypertension	1	2	0	1	low utilization	low utilization	low utilization		0	1	1	Hispanics	Controlled	exposed	exposed	exposed	non-disease	diseased
Female	55-64	57	Obese	Stage 2 Hypertension	0	2	2	0	0	0	1	1	1	1	4	16	0	0	2	1	1	2	0	1	1	0	0	0	0	0	Stage 2 Hypertension	1	1	0	0	high utilization	low utilization	low utilization		1	0	1	Black	Controlled	unexposed	exposed	exposed	non-disease	non-diseased
Female	65+	65	Obese	Stage 1 Hypertension	0	0	1	0	0	0	1	1	0	1	1	25	0	0	0	2	2	1	1	2	0	0	0	0	0	0	Stage 1 Hypertension	1	2	0	0	low utilization	high utilization	low utilization		0	1	0	Hispanics	Controlled	exposed	unexposed	exposed	non-disease	non-diseased
Female	55-64	57	Obese	Stage 1 Hypertension	0	0	1	0	1	0	1	1	1	1	1	6	0	0	0	1	2	1	1	1	1	0	0	0	0	1	Stage 1 Hypertension	1	2	1	1	low utilization	low utilization	low utilization		0	1	1	Hispanics	Uncontrolled	exposed	exposed	exposed	diseased	diseased
Male	65+	84	Overweight	Stage 2 Hypertension	0	1	1	0	0	0	1	1	1	1	1	0	1	0	0	0	2	1	1	0	1	0	0	0	0	0	Stage 2 Hypertension	1	1	0	0	low utilization	low utilization	low utilization		0	1	0	Hispanics	Controlled	exposed	exposed	exposed	non-disease	non-diseased
Male	40-54	53	Overweight	Stage 1 Hypertension	0	0	2	0	0	0	1	0	1	1	5	17	1	0	2	1	0	2	0	1	1	0	0	0	0	1	Stage 1 Hypertension	1	2	0	1	high utilization	low utilization	low utilization		0	0	2	White	Controlled	unexposed	exposed	exposed	non-disease	diseased
Female	55-64	59	Overweight	Stage 1 Hypertension	0	0	1	0	1	0	1	1	1	1	1	19	0	0	0	1	2	1	1	1	1	0	0	0	0	1	Stage 1 Hypertension	1	2	0	1	low utilization	low utilization	low utilization		0	1	1	Hispanics	Controlled	exposed	exposed	exposed	non-disease	diseased
Male	55-64	61	Obese	Normal	0	0	1	0	0	0	1	1	0	1	4	48	1	0	2	2	1	2	0	2	0	0	0	0	0	0	Normal	1	0	0	0	high utilization	high utilization	low utilization		1	0	1	Black	Controlled	unexposed	unexposed	exposed	non-disease	non-diseased
Male	40-54	54	Overweight	Stage 1 Hypertension	0	0	2	0	0	0	1	1	1	1	2	2	1	0	1	0	1	1	1	1	1	0	0	0	0	1	Stage 1 Hypertension	1	2	1	1	low utilization	low utilization	low utilization		1	0	2	Black	Uncontrolled	exposed	exposed	exposed	diseased	diseased
Male	55-64	61	Healthy Weight	Stage 2 Hypertension	0	2	1	0	0	0	1	1	1	1	3	0	1	0	1	0	2	1	1	0	1	0	0	0	0	1	Stage 2 Hypertension	1	1	1	1	low utilization	low utilization	low utilization		0	1	1	Hispanics	Uncontrolled	exposed	exposed	exposed	diseased	diseased
Male	40-54	44	Obese	Stage 2 Hypertension	0	0	1	0	1	0	1	1	1	1	3	1	1	0	1	0	1	1	1	1	1	0	0	0	0	1	Stage 2 Hypertension	1	1	0	1	low utilization	low utilization	low utilization		1	0	2	Black	Controlled	exposed	exposed	exposed	non-disease	diseased
Male	65+	67	Overweight	Elevated	0	1	5	0	0	0	1	0	0	0	16	76	1	0	3	3	3	3	0	3	0	0	0	0	0	0	Elevated	1	3	0	0	high utilization	high utilization	low utilization		0	0	0	Other	Controlled	unexposed	unexposed	exposed	non-disease	non-diseased
Male	55-64	61	Overweight	Stage 1 Hypertension	0	1	1	0	0	0	1	1	0	1	2	34	1	0	1	2	0	1	1	2	0	0	0	0	0	0	Stage 1 Hypertension	1	2	0	0	low utilization	high utilization	low utilization		0	0	1	White	Controlled	exposed	unexposed	exposed	non-disease	non-diseased
Female	65+	76		Stage 2 Hypertension	0	1	5	0	0	0	1	0	0	0	7	39	0	0	3	2	0	3	0	2	0	0	0	0	0	0	Stage 2 Hypertension	1	1	0	0	high utilization	high utilization	low utilization		0	0	0	White	Controlled	unexposed	unexposed	exposed	non-disease	non-diseased
Male	55-64	58	Overweight	Stage 2 Hypertension	0	0	1	0	0	0	1	0	0	0	9	58	1	0	3	2	1	3	0	2	0	0	1	0	0	0	Stage 2 Hypertension	1	1	0	0	high utilization	high utilization	low utilization		1	0	1	Black	Controlled	unexposed	unexposed	exposed	non-disease	non-diseased
Female	65+	73	Obese	Stage 2 Hypertension	0	1	2	0	0	0	1	1	1	1	1	0	0	0	0	0	1	1	1	0	1	0	0	0	0	1	Stage 2 Hypertension	1	1	1	1	low utilization	low utilization	low utilization		1	0	0	Black	Uncontrolled	exposed	exposed	exposed	diseased	diseased
Male	65+	76	Healthy Weight	Stage 2 Hypertension	0	1	5	0	0	0	1	1	1	1	1	0	1	0	0	0	3	1	1	0	1	0	0	0	0	0	Stage 2 Hypertension	1	1	0	0	low utilization	low utilization	low utilization		0	0	0	Other	Controlled	exposed	exposed	exposed	non-disease	non-diseased
Female	65+	68	Obese	Normal	0	1	5	0	0	0	1	0	0	0	11	71	0	0	3	2	0	3	0	2	0	0	0	0	0	0	Normal	1	0	0	0	high utilization	high utilization	low utilization		0	0	0	White	Controlled	unexposed	unexposed	exposed	non-disease	non-diseased
Male	65+	68	Overweight	Stage 1 Hypertension	0	1	1	1	0	0	1	1	1	1	3	17	1	0	1	1	0	1	1	1	1	0	0	0	0	0	Stage 1 Hypertension	1	2	0	0	low utilization	low utilization	low utilization		0	0	0	White	Controlled	exposed	exposed	exposed	non-disease	non-diseased
Female	25-39	38	Overweight	Stage 1 Hypertension	0	1	1	0	1	0	1	1	0	1	1	27	0	0	0	2	2	1	1	2	0	0	0	0	0	0	Stage 1 Hypertension	1	2	0	0	low utilization	high utilization	low utilization		0	1	3	Hispanics	Controlled	exposed	unexposed	exposed	non-disease	non-diseased
Female	55-64	63		Normal	0	2	5	0	0	0	1	1	0	1	2	49	0	0	1	2	0	1	1	2	0	0	0	0	0	0	Normal	1	0	0	0	low utilization	high utilization	low utilization		0	0	1	White	Controlled	exposed	unexposed	exposed	non-disease	non-diseased
Female	65+	68	Obese	Stage 2 Hypertension	0	1	2	0	0	0	1	0	0	0	15	71	0	0	3	2	2	3	0	2	0	0	0	0	0	0	Stage 2 Hypertension	1	1	0	0	high utilization	high utilization	low utilization		0	1	0	Hispanics	Controlled	unexposed	unexposed	exposed	non-disease	non-diseased
Male	65+	76	Healthy Weight	Stage 2 Hypertension	0	1	1	0	0	0	1	1	1	1	3	0	1	0	1	0	2	1	1	0	1	0	0	0	0	1	Stage 2 Hypertension	1	1	0	1	low utilization	low utilization	low utilization		0	1	0	Hispanics	Controlled	exposed	exposed	exposed	non-disease	diseased
Male	65+	79	Healthy Weight	Stage 2 Hypertension	0	1	1	0	0	0	1	1	1	1	3	0	1	0	1	0	2	1	1	0	1	0	0	0	0	0	Stage 2 Hypertension	1	1	0	0	low utilization	low utilization	low utilization		0	1	0	Hispanics	Controlled	exposed	exposed	exposed	non-disease	non-diseased
Female	65+	82	Obese	Stage 2 Hypertension	0	1	2	0	0	0	1	1	0	1	1	23	0	0	0	2	2	1	1	2	0	0	0	0	0	0	Stage 2 Hypertension	1	1	0	0	low utilization	high utilization	low utilization		0	1	0	Hispanics	Controlled	exposed	unexposed	exposed	non-disease	non-diseased
Female	55-64	60	Overweight	Stage 1 Hypertension	0	2	5	0	0	0	1	1	1	1	1	1	0	0	0	0	0	1	1	1	1	0	0	0	0	0	Stage 1 Hypertension	1	2	0	0	low utilization	low utilization	low utilization		0	0	1	White	Controlled	exposed	exposed	exposed	non-disease	non-diseased
Female	25-39	32	Overweight	Stage 1 Hypertension	0	0	5	1	0	0	1	0	0	0	37	76	0	0	3	3	0	3	0	3	0	0	0	0	0	1	Stage 1 Hypertension	1	2	1	1	high utilization	high utilization	low utilization		0	0	3	White	Uncontrolled	unexposed	unexposed	exposed	diseased	diseased
Male	55-64	61	Obese	Stage 2 Hypertension	0	0	1	1	0	0	1	1	1	1	1	7	1	0	0	1	3	1	1	1	1	0	0	0	0	1	Stage 2 Hypertension	1	1	1	1	low utilization	low utilization	low utilization		0	0	1	Other	Uncontrolled	exposed	exposed	exposed	diseased	diseased
Male	40-54	42	Obese	Stage 1 Hypertension	0	1	2	0	0	0	1	1	1	1	1	10	1	0	0	1	2	1	1	1	1	0	0	0	0	1	Stage 1 Hypertension	1	2	0	1	low utilization	low utilization	low utilization		0	1	2	Hispanics	Controlled	exposed	exposed	exposed	non-disease	diseased
Female	55-64	63	Healthy Weight	Stage 2 Hypertension	0	0	5	0	0	0	1	0	1	1	9	15	0	0	3	1	1	3	0	1	1	0	0	0	0	1	Stage 2 Hypertension	1	1	0	1	high utilization	low utilization	low utilization		1	0	1	Black	Controlled	unexposed	exposed	exposed	non-disease	diseased
Male	55-64	59	Obese	Stage 1 Hypertension	0	0	1	0	0	0	1	1	1	1	1	0	1	0	0	0	2	1	1	0	1	0	0	0	0	1	Stage 1 Hypertension	1	2	1	1	low utilization	low utilization	low utilization		0	1	1	Hispanics	Uncontrolled	exposed	exposed	exposed	diseased	diseased
Female	55-64	55	Obese	Stage 2 Hypertension	0	1	1	0	1	0	1	0	0	0	25	122	0	0	3	3	2	3	0	3	0	0	0	0	0	1	Stage 2 Hypertension	1	1	0	1	high utilization	high utilization	low utilization		0	1	1	Hispanics	Controlled	unexposed	unexposed	exposed	non-disease	diseased
Female	40-54	44	Obese	Stage 1 Hypertension	0	1	2	0	0	0	1	1	1	1	1	18	0	0	0	1	1	1	1	1	1	0	0	0	0	0	Stage 1 Hypertension	1	2	0	0	low utilization	low utilization	low utilization		1	0	2	Black	Controlled	exposed	exposed	exposed	non-disease	non-diseased
Female	55-64	62	Overweight	Stage 2 Hypertension	0	1	1	0	0	0	1	0	0	0	13	65	0	0	3	2	2	3	0	2	0	0	0	0	0	0	Stage 2 Hypertension	1	1	0	0	high utilization	high utilization	low utilization		0	1	1	Hispanics	Controlled	unexposed	unexposed	exposed	non-disease	non-diseased
Female	65+	75	Obese	Stage 2 Hypertension	0	1	1	0	0	0	1	1	1	1	1	22	0	0	0	1	2	1	1	1	1	0	0	0	0	0	Stage 2 Hypertension	1	1	0	0	low utilization	low utilization	low utilization		0	1	0	Hispanics	Controlled	exposed	exposed	exposed	non-disease	non-diseased
Female	65+	80	Obese	Stage 2 Hypertension	0	1	1	0	0	0	1	1	1	1	1	6	0	0	0	1	1	1	1	1	1	0	0	0	0	1	Stage 2 Hypertension	1	1	0	1	low utilization	low utilization	low utilization		1	0	0	Black	Controlled	exposed	exposed	exposed	non-disease	diseased
Male	40-54	43	Overweight	Stage 2 Hypertension	0	1	2	0	0	0	1	1	1	1	1	15	1	0	0	1	2	1	1	1	1	0	0	0	0	1	Stage 2 Hypertension	1	1	0	1	low utilization	low utilization	low utilization		0	1	2	Hispanics	Controlled	exposed	exposed	exposed	non-disease	diseased
Male	65+	67	Obese	Stage 1 Hypertension	0	1	1	0	1	0	1	1	1	1	3	3	1	0	1	0	2	1	1	1	1	0	0	0	0	1	Stage 1 Hypertension	1	2	0	1	low utilization	low utilization	low utilization		0	1	0	Hispanics	Controlled	exposed	exposed	exposed	non-disease	diseased
Female	40-54	53	Overweight	Stage 2 Hypertension	0	2	1	0	0	0	1	1	1	1	1	2	0	0	0	0	1	1	1	1	1	0	0	0	0	1	Stage 2 Hypertension	1	1	1	1	low utilization	low utilization	low utilization		1	0	2	Black	Uncontrolled	exposed	exposed	exposed	diseased	diseased
Female	55-64	59	Overweight	Stage 1 Hypertension	0	0	5	0	0	0	1	0	0	0	6	24	0	0	2	2	0	2	0	2	0	0	0	0	0	0	Stage 1 Hypertension	1	2	0	0	high utilization	high utilization	low utilization		0	0	1	White	Controlled	unexposed	unexposed	exposed	non-disease	non-diseased
Female	65+	65	Overweight	Stage 2 Hypertension	0	1	2	0	0	0	1	1	1	1	1	0	0	0	0	0	2	1	1	0	1	0	0	0	0	0	Stage 2 Hypertension	1	1	0	0	low utilization	low utilization	low utilization		0	1	0	Hispanics	Controlled	exposed	exposed	exposed	non-disease	non-diseased
Male	65+	65	Obese	Stage 2 Hypertension	0	1	1	0	0	0	1	1	1	1	1	13	1	0	0	1	1	1	1	1	1	0	0	0	0	0	Stage 2 Hypertension	1	1	0	0	low utilization	low utilization	low utilization		1	0	0	Black	Controlled	exposed	exposed	exposed	non-disease	non-diseased
Female	65+	66	Overweight	Stage 2 Hypertension	0	1	5	0	0	0	1	1	1	1	3	22	0	0	1	1	3	1	1	1	1	0	0	0	0	1	Stage 2 Hypertension	1	1	1	1	low utilization	low utilization	low utilization		0	0	0	Other	Uncontrolled	exposed	exposed	exposed	diseased	diseased
Female	65+	71	Overweight	Stage 1 Hypertension	0	1	3	0	1	0	1	1	0	1	4	25	0	0	2	2	0	2	0	2	0	0	0	0	0	1	Stage 1 Hypertension	1	2	0	1	high utilization	high utilization	low utilization		0	0	0	White	Controlled	unexposed	unexposed	exposed	non-disease	diseased
Female	25-39	38		Stage 2 Hypertension	0	2	5	0	1	0	1	0	0	0	6	38	0	0	2	2	0	2	0	2	0	0	0	0	0	1	Stage 2 Hypertension	1	1	1	1	high utilization	high utilization	low utilization		0	0	3	White	Uncontrolled	unexposed	unexposed	exposed	diseased	diseased
Male	55-64	55	Obese	Stage 2 Hypertension	0	0	2	0	0	0	1	1	1	1	1	5	1	0	0	0	1	1	1	1	1	0	0	0	0	0	Stage 2 Hypertension	1	1	0	0	low utilization	low utilization	low utilization		1	0	1	Black	Controlled	exposed	exposed	exposed	non-disease	non-diseased
Male	25-39	37		Stage 1 Hypertension	0	0	1	0	0	0	1	1	1	1	1	4	1	0	0	0	0	1	1	1	1	0	0	0	0	1	Stage 1 Hypertension	1	2	1	1	low utilization	low utilization	low utilization		0	0	3	White	Uncontrolled	exposed	exposed	exposed	diseased	diseased
Male	55-64	56	Obese	Stage 1 Hypertension	0	2	1	1	0	0	1	1	1	1	1	0	1	0	0	0	2	1	1	0	1	0	0	0	0	0	Stage 1 Hypertension	1	2	0	0	low utilization	low utilization	low utilization		0	1	1	Hispanics	Controlled	exposed	exposed	exposed	non-disease	non-diseased
Female	65+	65	Obese	Stage 2 Hypertension	0	1	2	0	0	0	1	1	1	1	1	0	0	0	0	0	1	1	1	0	1	0	0	0	0	0	Stage 2 Hypertension	1	1	0	0	low utilization	low utilization	low utilization		1	0	0	Black	Controlled	exposed	exposed	exposed	non-disease	non-diseased
Female	40-54	53	Obese	Stage 2 Hypertension	0	1	1	0	0	0	1	1	1	1	1	8	0	0	0	1	2	1	1	1	1	0	0	0	0	1	Stage 2 Hypertension	1	1	0	1	low utilization	low utilization	low utilization		0	1	2	Hispanics	Controlled	exposed	exposed	exposed	non-disease	diseased
Male	55-64	55	Overweight	Normal	0	1	1	0	0	0	1	1	1	1	1	10	1	0	0	1	2	1	1	1	1	0	0	0	0	0	Normal	1	0	0	0	low utilization	low utilization	low utilization		0	1	1	Hispanics	Controlled	exposed	exposed	exposed	non-disease	non-diseased
Male	40-54	52	Overweight	Stage 1 Hypertension	1	1	1	0	0	0	1	1	1	1	1	8	1	0	0	1	2	1	1	1	1	0	0	0	0	0	Stage 1 Hypertension	1	2	0	0	low utilization	low utilization	low utilization		0	1	2	Hispanics	Controlled	exposed	exposed	exposed	non-disease	non-diseased
Male	55-64	59	Obese	Stage 2 Hypertension	0	1	1	0	0	0	1	1	1	1	1	0	1	0	0	0	0	1	1	0	1	0	0	0	0	1	Stage 2 Hypertension	1	1	1	1	low utilization	low utilization	low utilization		0	0	1	White	Uncontrolled	exposed	exposed	exposed	diseased	diseased
Male	25-39	30		Stage 1 Hypertension	0	1	5	0	0	0	1	1	1	1	1	16	1	0	0	1	2	1	1	1	1	0	0	0	0	0	Stage 1 Hypertension	1	2	0	0	low utilization	low utilization	low utilization		0	1	3	Hispanics	Controlled	exposed	exposed	exposed	non-disease	non-diseased
Female	40-54	53	Obese	Stage 1 Hypertension	0	0	1	0	0	0	1	1	1	1	2	13	0	0	1	1	3	1	1	1	1	0	0	0	0	0	Stage 1 Hypertension	1	2	0	0	low utilization	low utilization	low utilization		0	0	2	Other	Controlled	exposed	exposed	exposed	non-disease	non-diseased
Male	55-64	64	Obese	Stage 1 Hypertension	0	1	2	0	0	0	1	0	0	0	15	122	1	0	3	3	3	3	0	3	0	1	0	0	0	0	Stage 1 Hypertension	1	2	0	0	high utilization	high utilization	low utilization		0	0	1	Other	Controlled	unexposed	unexposed	exposed	non-disease	non-diseased
Male	55-64	62	Obese	Stage 2 Hypertension	0	1	1	0	1	0	1	1	1	1	1	0	1	0	0	0	2	1	1	0	1	0	0	0	0	1	Stage 2 Hypertension	1	1	1	1	low utilization	low utilization	low utilization		0	1	1	Hispanics	Uncontrolled	exposed	exposed	exposed	diseased	diseased
Male	40-54	43	Overweight	Elevated	0	0	5	0	0	0	1	1	1	1	1	18	1	0	0	1	3	1	1	1	1	0	0	0	0	1	Elevated	1	3	1	1	low utilization	low utilization	low utilization		0	0	2	Other	Uncontrolled	exposed	exposed	exposed	diseased	diseased
Female	65+	65	Overweight	Stage 1 Hypertension	0	1	1	0	1	0	1	1	1	1	2	17	0	0	1	1	2	1	1	1	1	0	0	0	0	0	Stage 1 Hypertension	1	2	0	0	low utilization	low utilization	low utilization		0	1	0	Hispanics	Controlled	exposed	exposed	exposed	non-disease	non-diseased
Female	65+	83	Healthy Weight	Stage 1 Hypertension	0	1	1	0	0	0	1	1	1	1	4	21	0	0	2	1	0	2	0	1	1	0	0	0	0	0	Stage 1 Hypertension	1	2	0	0	high utilization	low utilization	low utilization		0	0	0	White	Controlled	unexposed	exposed	exposed	non-disease	non-diseased
Male	65+	81	Healthy Weight	Stage 2 Hypertension	0	1	2	0	0	0	1	1	1	1	3	0	1	0	1	0	1	1	1	0	1	0	0	0	0	0	Stage 2 Hypertension	1	1	0	0	low utilization	low utilization	low utilization		1	0	0	Black	Controlled	exposed	exposed	exposed	non-disease	non-diseased
Male	40-54	54	Obese	Stage 2 Hypertension	0	0	1	0	0	0	1	1	0	1	3	32	1	0	1	2	3	1	1	2	0	0	0	0	0	1	Stage 2 Hypertension	1	1	1	1	low utilization	high utilization	low utilization		0	0	2	Other	Uncontrolled	exposed	unexposed	exposed	diseased	diseased
Female	40-54	44	Obese	Elevated	0	0	5	0	0	0	1	1	1	1	1	7	0	0	0	1	3	1	1	1	1	0	0	0	0	1	Elevated	1	3	1	1	low utilization	low utilization	low utilization		0	0	2	Other	Uncontrolled	exposed	exposed	exposed	diseased	diseased
Male	55-64	55	Overweight	Stage 2 Hypertension	0	2	1	0	0	0	1	1	1	1	1	0	1	0	0	0	2	1	1	0	1	0	0	0	0	1	Stage 2 Hypertension	1	1	0	1	low utilization	low utilization	low utilization		0	1	1	Hispanics	Controlled	exposed	exposed	exposed	non-disease	diseased
Female	65+	68	Overweight	Stage 2 Hypertension	0	1	2	0	0	0	1	1	1	1	2	0	0	0	1	0	1	1	1	0	1	0	0	0	0	0	Stage 2 Hypertension	1	1	0	0	low utilization	low utilization	low utilization		1	0	0	Black	Controlled	exposed	exposed	exposed	non-disease	non-diseased
Female	55-64	59	Obese	Stage 1 Hypertension	1	1	1	0	0	0	1	1	1	1	3	5	0	0	1	0	3	1	1	1	1	0	0	0	0	0	Stage 1 Hypertension	1	2	0	0	low utilization	low utilization	low utilization		0	0	1	Other	Controlled	exposed	exposed	exposed	non-disease	non-diseased
Female	65+	76	Overweight	Stage 1 Hypertension	0	1	5	1	0	0	1	0	0	0	35	176	0	0	3	3	0	3	0	3	0	0	0	0	0	0	Stage 1 Hypertension	1	2	0	0	high utilization	high utilization	low utilization		0	0	0	White	Controlled	unexposed	unexposed	exposed	non-disease	non-diseased
Male	65+	78		NULL	0	1	1	1	0	0	1	0	0	0	5	38	1	0	2	2	0	2	0	2	0	0	0	0	0	0	NULL	1	4	0	0	high utilization	high utilization	low utilization		0	0	0	White	Controlled	unexposed	unexposed	exposed	non-disease	non-diseased
Male	25-39	38	Obese	Stage 1 Hypertension	1	0	1	0	0	0	1	1	1	1	2	16	1	0	1	1	3	1	1	1	1	0	0	0	0	1	Stage 1 Hypertension	1	2	1	1	low utilization	low utilization	low utilization		0	0	3	Other	Uncontrolled	exposed	exposed	exposed	diseased	diseased
Female	65+	66	Obese	Stage 2 Hypertension	0	1	1	0	1	0	1	1	1	1	1	6	0	0	0	1	2	1	1	1	1	0	0	0	0	1	Stage 2 Hypertension	1	1	1	1	low utilization	low utilization	low utilization		0	1	0	Hispanics	Uncontrolled	exposed	exposed	exposed	diseased	diseased
Male	65+	66	Overweight	Stage 1 Hypertension	0	1	1	0	0	0	1	1	1	1	1	0	1	0	0	0	3	1	1	0	1	0	0	0	0	1	Stage 1 Hypertension	1	2	0	1	low utilization	low utilization	low utilization		0	0	0	Other	Controlled	exposed	exposed	exposed	non-disease	diseased
Female	40-54	53	Overweight	Stage 1 Hypertension	0	0	1	0	0	0	1	0	1	1	5	13	0	0	2	1	1	2	0	1	1	0	0	0	0	0	Stage 1 Hypertension	1	2	0	0	high utilization	low utilization	low utilization		1	0	2	Black	Controlled	unexposed	exposed	exposed	non-disease	non-diseased
Female	65+	70	Healthy Weight	Stage 1 Hypertension	0	0	1	0	0	0	1	1	1	1	1	4	0	0	0	0	0	1	1	1	1	0	0	0	0	1	Stage 1 Hypertension	1	2	0	1	low utilization	low utilization	low utilization		0	0	0	White	Controlled	exposed	exposed	exposed	non-disease	diseased
Female	55-64	59	Overweight	Stage 1 Hypertension	0	1	1	0	0	0	1	1	0	1	2	25	0	0	1	2	1	1	1	2	0	0	0	0	0	0	Stage 1 Hypertension	1	2	0	0	low utilization	high utilization	low utilization		1	0	1	Black	Controlled	exposed	unexposed	exposed	non-disease	non-diseased
Female	65+	73	Healthy Weight	Stage 2 Hypertension	0	2	1	0	1	0	1	1	1	1	1	5	0	0	0	0	2	1	1	1	1	0	0	0	0	1	Stage 2 Hypertension	1	1	1	1	low utilization	low utilization	low utilization		0	1	0	Hispanics	Uncontrolled	exposed	exposed	exposed	diseased	diseased
Female	40-54	46	Overweight	Stage 2 Hypertension	0	1	1	0	0	0	1	0	0	0	13	55	0	0	3	2	1	3	0	2	0	0	0	0	0	1	Stage 2 Hypertension	1	1	0	1	high utilization	high utilization	low utilization		1	0	2	Black	Controlled	unexposed	unexposed	exposed	non-disease	diseased
Male	65+	67	Healthy Weight	Stage 2 Hypertension	0	1	3	0	0	0	1	1	1	1	1	19	1	0	0	1	0	1	1	1	1	0	0	0	0	0	Stage 2 Hypertension	1	1	0	0	low utilization	low utilization	low utilization		0	0	0	White	Controlled	exposed	exposed	exposed	non-disease	non-diseased
Female	55-64	63	Overweight	Stage 2 Hypertension	0	1	2	0	0	0	1	1	1	1	2	16	0	0	1	1	2	1	1	1	1	0	0	0	0	0	Stage 2 Hypertension	1	1	0	0	low utilization	low utilization	low utilization		0	1	1	Hispanics	Controlled	exposed	exposed	exposed	non-disease	non-diseased
Female	40-54	52	Obese	Normal	0	1	2	0	0	0	1	0	0	0	10	53	0	0	3	2	1	3	0	2	0	1	0	0	0	0	Normal	1	0	0	0	high utilization	high utilization	low utilization		1	0	2	Black	Controlled	unexposed	unexposed	exposed	non-disease	non-diseased
Female	65+	81	Overweight	Stage 1 Hypertension	0	1	1	0	0	0	1	1	1	1	1	7	0	0	0	1	2	1	1	1	1	0	0	0	0	0	Stage 1 Hypertension	1	2	0	0	low utilization	low utilization	low utilization		0	1	0	Hispanics	Controlled	exposed	exposed	exposed	non-disease	non-diseased
Male	65+	74		Stage 1 Hypertension	0	0	5	0	0	0	1	0	0	0	9	65	1	0	3	2	0	3	0	2	0	0	0	0	0	0	Stage 1 Hypertension	1	2	0	0	high utilization	high utilization	low utilization		0	0	0	White	Controlled	unexposed	unexposed	exposed	non-disease	non-diseased
Female	25-39	39	Healthy Weight	Stage 2 Hypertension	0	1	2	0	0	0	1	1	0	1	3	42	0	0	1	2	1	1	1	2	0	0	0	0	0	0	Stage 2 Hypertension	1	1	0	0	low utilization	high utilization	low utilization		1	0	3	Black	Controlled	exposed	unexposed	exposed	non-disease	non-diseased
Female	65+	65	Obese	Stage 2 Hypertension	1	1	1	0	0	0	1	0	0	0	20	93	0	0	3	3	0	3	0	3	0	0	0	0	0	0	Stage 2 Hypertension	1	1	0	0	high utilization	high utilization	low utilization		0	0	0	White	Controlled	unexposed	unexposed	exposed	non-disease	non-diseased
Male	18-24	23		Stage 1 Hypertension	0	0	1	0	0	0	1	1	0	1	1	35	1	0	0	2	0	1	1	2	0	0	0	0	0	1	Stage 1 Hypertension	1	2	0	1	low utilization	high utilization	low utilization		0	0	4	White	Controlled	exposed	unexposed	exposed	non-disease	diseased
Female	40-54	48	Obese	Stage 1 Hypertension	0	0	1	0	0	0	1	0	1	1	5	21	0	0	2	1	1	2	0	1	1	0	0	0	0	0	Stage 1 Hypertension	1	2	0	0	high utilization	low utilization	low utilization		1	0	2	Black	Controlled	unexposed	exposed	exposed	non-disease	non-diseased
Female	55-64	64	Overweight	Stage 2 Hypertension	0	1	1	0	0	0	1	1	1	1	1	0	0	0	0	0	2	1	1	0	1	0	0	0	0	0	Stage 2 Hypertension	1	1	0	0	low utilization	low utilization	low utilization		0	1	1	Hispanics	Controlled	exposed	exposed	exposed	non-disease	non-diseased
Female	55-64	55	Obese	Stage 2 Hypertension	0	1	1	0	0	0	1	1	1	1	1	7	0	0	0	1	2	1	1	1	1	0	0	0	0	0	Stage 2 Hypertension	1	1	0	0	low utilization	low utilization	low utilization		0	1	1	Hispanics	Controlled	exposed	exposed	exposed	non-disease	non-diseased
Female	65+	76		Stage 1 Hypertension	0	1	1	0	1	0	1	0	0	0	22	90	0	0	3	3	0	3	0	3	0	0	0	0	0	0	Stage 1 Hypertension	1	2	0	0	high utilization	high utilization	low utilization		0	0	0	White	Controlled	unexposed	unexposed	exposed	non-disease	non-diseased
Male	65+	74	Obese	Stage 1 Hypertension	0	1	1	0	1	0	1	1	1	1	1	0	1	0	0	0	1	1	1	0	1	0	0	0	0	1	Stage 1 Hypertension	1	2	1	1	low utilization	low utilization	low utilization		1	0	0	Black	Uncontrolled	exposed	exposed	exposed	diseased	diseased
Male	25-39	30	Overweight	Stage 1 Hypertension	0	0	2	0	0	0	1	1	1	1	1	12	1	0	0	1	3	1	1	1	1	0	0	0	0	0	Stage 1 Hypertension	1	2	0	0	low utilization	low utilization	low utilization		0	0	3	Other	Controlled	exposed	exposed	exposed	non-disease	non-diseased
Male	55-64	62	Obese	Stage 1 Hypertension	0	1	1	0	0	0	1	1	1	1	1	9	1	0	0	1	1	1	1	1	1	0	0	0	0	1	Stage 1 Hypertension	1	2	1	1	low utilization	low utilization	low utilization		1	0	1	Black	Uncontrolled	exposed	exposed	exposed	diseased	diseased
Male	55-64	64	Obese	Stage 2 Hypertension	0	1	2	0	1	0	1	1	1	1	1	12	1	0	0	1	2	1	1	1	1	0	0	0	0	1	Stage 2 Hypertension	1	1	1	1	low utilization	low utilization	low utilization		0	1	1	Hispanics	Uncontrolled	exposed	exposed	exposed	diseased	diseased
Male	40-54	41	Obese	Stage 2 Hypertension	0	1	1	0	0	0	1	1	1	1	2	20	1	0	1	1	2	1	1	1	1	0	0	0	0	0	Stage 2 Hypertension	1	1	0	0	low utilization	low utilization	low utilization		0	1	2	Hispanics	Controlled	exposed	exposed	exposed	non-disease	non-diseased
Male	65+	65	Obese	Stage 1 Hypertension	0	2	2	0	0	0	1	1	1	1	1	4	1	0	0	0	1	1	1	1	1	0	0	0	0	1	Stage 1 Hypertension	1	2	1	1	low utilization	low utilization	low utilization		1	0	0	Black	Uncontrolled	exposed	exposed	exposed	diseased	diseased
Female	65+	66	Obese	Stage 1 Hypertension	0	1	2	0	0	0	1	1	1	1	4	0	0	0	2	0	2	2	0	0	1	0	0	0	0	0	Stage 1 Hypertension	1	2	0	0	high utilization	low utilization	low utilization		0	1	0	Hispanics	Controlled	unexposed	exposed	exposed	non-disease	non-diseased
Female	65+	81	Overweight	Stage 2 Hypertension	0	1	5	1	0	0	1	1	1	1	1	0	0	0	0	0	0	1	1	0	1	0	0	0	0	1	Stage 2 Hypertension	1	1	1	1	low utilization	low utilization	low utilization		0	0	0	White	Uncontrolled	exposed	exposed	exposed	diseased	diseased
Female	65+	66	Overweight	Stage 1 Hypertension	0	1	1	0	1	0	1	1	1	1	1	0	0	0	0	0	2	1	1	0	1	0	0	0	0	0	Stage 1 Hypertension	1	2	0	0	low utilization	low utilization	low utilization		0	1	0	Hispanics	Controlled	exposed	exposed	exposed	non-disease	non-diseased
Male	40-54	45	Obese	Stage 1 Hypertension	1	2	1	0	1	0	1	1	1	1	1	3	1	0	0	0	2	1	1	1	1	0	0	0	0	1	Stage 1 Hypertension	1	2	1	1	low utilization	low utilization	low utilization		0	1	2	Hispanics	Uncontrolled	exposed	exposed	exposed	diseased	diseased
Female	55-64	61	Overweight	Stage 2 Hypertension	0	1	1	0	1	0	1	1	0	1	1	39	0	0	0	2	2	1	1	2	0	0	0	0	0	1	Stage 2 Hypertension	1	1	1	1	low utilization	high utilization	low utilization		0	1	1	Hispanics	Uncontrolled	exposed	unexposed	exposed	diseased	diseased
Female	55-64	58	Obese	Stage 1 Hypertension	0	0	1	0	0	0	1	1	1	1	1	1	0	0	0	0	0	1	1	1	1	0	0	0	0	1	Stage 1 Hypertension	1	2	1	1	low utilization	low utilization	low utilization		0	0	1	White	Uncontrolled	exposed	exposed	exposed	diseased	diseased
Female	55-64	56	Obese	Stage 1 Hypertension	0	1	1	0	0	0	1	1	1	1	1	8	0	0	0	1	0	1	1	1	1	0	0	0	0	0	Stage 1 Hypertension	1	2	0	0	low utilization	low utilization	low utilization		0	0	1	White	Controlled	exposed	exposed	exposed	non-disease	non-diseased
Male	25-39	39	Obese	Stage 2 Hypertension	1	1	1	0	0	0	1	1	1	1	1	13	1	0	0	1	2	1	1	1	1	0	0	0	0	0	Stage 2 Hypertension	1	1	0	0	low utilization	low utilization	low utilization		0	1	3	Hispanics	Controlled	exposed	exposed	exposed	non-disease	non-diseased
Female	65+	84		Stage 2 Hypertension	0	2	5	0	0	0	1	1	1	1	1	2	0	0	0	0	0	1	1	1	1	0	0	0	0	1	Stage 2 Hypertension	1	1	1	1	low utilization	low utilization	low utilization		0	0	0	White	Uncontrolled	exposed	exposed	exposed	diseased	diseased
Female	65+	66	Overweight	Stage 2 Hypertension	0	1	2	0	0	0	1	1	0	1	1	24	0	0	0	2	1	1	1	2	0	0	0	0	0	0	Stage 2 Hypertension	1	1	0	0	low utilization	high utilization	low utilization		1	0	0	Black	Controlled	exposed	unexposed	exposed	non-disease	non-diseased
Male	40-54	47	Obese	Stage 2 Hypertension	0	1	2	0	0	0	1	0	1	1	13	14	1	0	3	1	1	3	0	1	1	0	0	0	0	0	Stage 2 Hypertension	1	1	0	0	high utilization	low utilization	low utilization		1	0	2	Black	Controlled	unexposed	exposed	exposed	non-disease	non-diseased
Female	55-64	58	Overweight	Stage 1 Hypertension	0	1	2	0	0	0	1	1	1	1	1	0	0	0	0	0	2	1	1	0	1	0	0	0	0	1	Stage 1 Hypertension	1	2	0	1	low utilization	low utilization	low utilization		0	1	1	Hispanics	Controlled	exposed	exposed	exposed	non-disease	diseased
Male	65+	69	Healthy Weight	Elevated	0	1	1	0	0	0	1	1	1	1	1	3	1	0	0	0	0	1	1	1	1	0	0	1	0	1	Elevated	1	3	0	1	low utilization	low utilization	low utilization		0	0	0	White	Controlled	exposed	exposed	exposed	non-disease	diseased
Male	65+	71	Obese	Stage 2 Hypertension	0	1	1	0	0	0	1	1	1	1	1	0	1	0	0	0	2	1	1	0	1	0	0	0	0	0	Stage 2 Hypertension	1	1	0	0	low utilization	low utilization	low utilization		0	1	0	Hispanics	Controlled	exposed	exposed	exposed	non-disease	non-diseased
Female	40-54	50	Overweight	Stage 2 Hypertension	0	0	2	0	0	0	1	1	1	1	1	12	0	0	0	1	1	1	1	1	1	0	0	0	0	0	Stage 2 Hypertension	1	1	0	0	low utilization	low utilization	low utilization		1	0	2	Black	Controlled	exposed	exposed	exposed	non-disease	non-diseased
Male	55-64	57	Healthy Weight	Stage 1 Hypertension	0	0	2	0	0	0	1	0	0	0	5	31	1	0	2	2	1	2	0	2	0	0	0	0	0	1	Stage 1 Hypertension	1	2	1	1	high utilization	high utilization	low utilization		1	0	1	Black	Uncontrolled	unexposed	unexposed	exposed	diseased	diseased
Female	55-64	55	Overweight	Stage 2 Hypertension	0	2	1	0	0	0	1	1	0	1	1	43	0	0	0	2	2	1	1	2	0	0	0	0	0	0	Stage 2 Hypertension	1	1	0	0	low utilization	high utilization	low utilization		0	1	1	Hispanics	Controlled	exposed	unexposed	exposed	non-disease	non-diseased
Female	65+	71	Overweight	Stage 2 Hypertension	0	1	1	0	0	0	1	1	1	1	1	14	0	0	0	1	0	1	1	1	1	0	0	0	0	1	Stage 2 Hypertension	1	1	0	1	low utilization	low utilization	low utilization		0	0	0	White	Controlled	exposed	exposed	exposed	non-disease	diseased
Female	55-64	56	Healthy Weight	Stage 2 Hypertension	0	1	2	0	0	0	1	1	1	1	1	0	0	0	0	0	1	1	1	0	1	0	1	0	0	1	Stage 2 Hypertension	1	1	0	1	low utilization	low utilization	low utilization		1	0	1	Black	Controlled	exposed	exposed	exposed	non-disease	diseased
Male	55-64	60	Overweight	Stage 1 Hypertension	0	1	1	0	0	0	1	1	1	1	1	0	1	0	0	0	2	1	1	0	1	0	0	0	0	1	Stage 1 Hypertension	1	2	0	1	low utilization	low utilization	low utilization		0	1	1	Hispanics	Controlled	exposed	exposed	exposed	non-disease	diseased
Female	55-64	63	Overweight	Stage 1 Hypertension	0	0	1	0	1	0	1	1	0	1	1	23	0	0	0	2	3	1	1	2	0	0	0	0	0	1	Stage 1 Hypertension	1	2	1	1	low utilization	high utilization	low utilization		0	0	1	Other	Uncontrolled	exposed	unexposed	exposed	diseased	diseased
Female	65+	73	Healthy Weight	Stage 2 Hypertension	0	1	1	0	0	0	1	1	1	1	1	0	0	0	0	0	2	1	1	0	1	0	0	0	0	0	Stage 2 Hypertension	1	1	0	0	low utilization	low utilization	low utilization		0	1	0	Hispanics	Controlled	exposed	exposed	exposed	non-disease	non-diseased
Female	65+	82	Obese	Stage 2 Hypertension	0	1	1	0	0	0	1	1	1	1	1	0	0	0	0	0	2	1	1	0	1	0	0	0	0	0	Stage 2 Hypertension	1	1	0	0	low utilization	low utilization	low utilization		0	1	0	Hispanics	Controlled	exposed	exposed	exposed	non-disease	non-diseased
Female	55-64	61	Healthy Weight	Normal	0	0	5	0	0	0	1	0	0	0	6	35	0	0	2	2	0	2	0	2	0	0	0	0	0	0	Normal	1	0	0	0	high utilization	high utilization	low utilization		0	0	1	White	Controlled	unexposed	unexposed	exposed	non-disease	non-diseased
Female	65+	71	Overweight	Stage 1 Hypertension	0	1	2	0	1	0	1	1	1	1	1	9	0	0	0	1	0	1	1	1	1	0	0	0	0	1	Stage 1 Hypertension	1	2	1	1	low utilization	low utilization	low utilization		0	0	0	White	Uncontrolled	exposed	exposed	exposed	diseased	diseased
Female	65+	69	Healthy Weight	Stage 2 Hypertension	0	2	1	0	0	0	1	1	1	1	1	0	0	0	0	0	2	1	1	0	1	0	0	0	0	1	Stage 2 Hypertension	1	1	0	1	low utilization	low utilization	low utilization		0	1	0	Hispanics	Controlled	exposed	exposed	exposed	non-disease	diseased
Male	40-54	42	Healthy Weight	Stage 1 Hypertension	0	0	2	1	0	0	1	1	0	1	2	24	1	0	1	2	3	1	1	2	0	0	0	0	0	1	Stage 1 Hypertension	1	2	0	1	low utilization	high utilization	low utilization		0	0	2	Other	Controlled	exposed	unexposed	exposed	non-disease	diseased
Female	55-64	55	Obese	Stage 1 Hypertension	0	0	2	0	0	0	1	0	0	0	9	42	0	0	3	2	1	3	0	2	0	0	0	0	0	0	Stage 1 Hypertension	1	2	0	0	high utilization	high utilization	low utilization		1	0	1	Black	Controlled	unexposed	unexposed	exposed	non-disease	non-diseased
Female	40-54	47	Obese	Stage 1 Hypertension	0	0	2	0	0	0	1	1	1	1	1	12	0	0	0	1	1	1	1	1	1	0	0	0	0	1	Stage 1 Hypertension	1	2	0	1	low utilization	low utilization	low utilization		1	0	2	Black	Controlled	exposed	exposed	exposed	non-disease	diseased
Female	40-54	51	Obese	Stage 1 Hypertension	0	0	1	0	0	0	1	1	1	1	1	11	0	0	0	1	2	1	1	1	1	0	0	0	0	0	Stage 1 Hypertension	1	2	0	0	low utilization	low utilization	low utilization		0	1	2	Hispanics	Controlled	exposed	exposed	exposed	non-disease	non-diseased
Female	40-54	46	Obese	Stage 2 Hypertension	0	1	1	0	1	0	1	0	0	0	7	138	0	0	3	3	1	3	0	3	0	0	0	0	0	1	Stage 2 Hypertension	1	1	0	1	high utilization	high utilization	low utilization		1	0	2	Black	Controlled	unexposed	unexposed	exposed	non-disease	diseased
Male	40-54	51	Obese	Stage 2 Hypertension	0	1	1	0	0	0	1	1	1	1	1	0	1	0	0	0	0	1	1	0	1	0	0	0	0	1	Stage 2 Hypertension	1	1	0	1	low utilization	low utilization	low utilization		0	0	2	White	Controlled	exposed	exposed	exposed	non-disease	diseased
Male	65+	89	Healthy Weight	Stage 1 Hypertension	0	1	1	0	0	0	1	1	0	1	4	79	1	0	2	3	1	2	0	3	0	0	0	0	0	0	Stage 1 Hypertension	1	2	0	0	high utilization	high utilization	low utilization		1	0	0	Black	Controlled	unexposed	unexposed	exposed	non-disease	non-diseased
Male	55-64	61	Overweight	Stage 2 Hypertension	1	0	1	0	1	0	1	1	1	1	2	6	1	0	1	1	1	1	1	1	1	0	0	0	0	1	Stage 2 Hypertension	1	1	1	1	low utilization	low utilization	low utilization		1	0	1	Black	Uncontrolled	exposed	exposed	exposed	diseased	diseased
Female	40-54	54	Obese	Stage 2 Hypertension	0	1	1	0	0	0	1	1	1	1	4	3	0	0	2	0	2	2	0	1	1	0	0	0	0	0	Stage 2 Hypertension	1	1	0	0	high utilization	low utilization	low utilization		0	1	2	Hispanics	Controlled	unexposed	exposed	exposed	non-disease	non-diseased
Male	55-64	59		Stage 2 Hypertension	0	0	1	0	0	0	1	1	1	1	1	13	1	0	0	1	0	1	1	1	1	0	0	0	0	1	Stage 2 Hypertension	1	1	1	1	low utilization	low utilization	low utilization		0	0	1	White	Uncontrolled	exposed	exposed	exposed	diseased	diseased
Female	65+	72	Overweight	Stage 1 Hypertension	0	1	2	0	0	0	1	1	1	1	1	0	0	0	0	0	1	1	1	0	1	0	0	0	0	1	Stage 1 Hypertension	1	2	0	1	low utilization	low utilization	low utilization		1	0	0	Black	Controlled	exposed	exposed	exposed	non-disease	diseased
Female	65+	77	Healthy Weight	Stage 2 Hypertension	0	1	2	0	0	0	1	0	1	1	9	6	0	0	3	1	1	3	0	1	1	0	0	0	0	1	Stage 2 Hypertension	1	1	0	1	high utilization	low utilization	low utilization		1	0	0	Black	Controlled	unexposed	exposed	exposed	non-disease	diseased
Female	55-64	57	Obese	Stage 1 Hypertension	0	0	1	0	1	0	1	1	0	1	1	46	0	0	0	2	2	1	1	2	0	0	0	0	0	1	Stage 1 Hypertension	1	2	1	1	low utilization	high utilization	low utilization		0	1	1	Hispanics	Uncontrolled	exposed	unexposed	exposed	diseased	diseased
Female	40-54	53	Obese	Stage 1 Hypertension	0	1	1	0	0	0	1	1	1	1	1	1	0	0	0	0	2	1	1	1	1	0	0	0	0	1	Stage 1 Hypertension	1	2	0	1	low utilization	low utilization	low utilization		0	1	2	Hispanics	Controlled	exposed	exposed	exposed	non-disease	diseased
Female	55-64	62	Healthy Weight	Stage 2 Hypertension	0	0	2	0	1	0	1	1	0	1	2	24	0	0	1	2	2	1	1	2	0	0	0	0	0	1	Stage 2 Hypertension	1	1	1	1	low utilization	high utilization	low utilization		0	1	1	Hispanics	Uncontrolled	exposed	unexposed	exposed	diseased	diseased
Male	25-39	36	Overweight	Stage 1 Hypertension	0	0	2	0	0	0	1	1	1	1	1	2	1	0	0	0	3	1	1	1	1	0	0	0	0	1	Stage 1 Hypertension	1	2	1	1	low utilization	low utilization	low utilization		0	0	3	Other	Uncontrolled	exposed	exposed	exposed	diseased	diseased
Female	25-39	35	Obese	Stage 2 Hypertension	0	1	1	0	1	0	1	1	0	1	1	39	0	0	0	2	1	1	1	2	0	0	0	0	0	1	Stage 2 Hypertension	1	1	1	1	low utilization	high utilization	low utilization		1	0	3	Black	Uncontrolled	exposed	unexposed	exposed	diseased	diseased
Male	65+	71	Healthy Weight	Stage 2 Hypertension	0	1	1	0	1	0	1	1	1	1	2	0	1	0	1	0	2	1	1	0	1	0	0	0	0	0	Stage 2 Hypertension	1	1	0	0	low utilization	low utilization	low utilization		0	1	0	Hispanics	Controlled	exposed	exposed	exposed	non-disease	non-diseased
Female	40-54	52		Stage 2 Hypertension	0	0	2	1	0	0	1	1	1	1	1	6	0	0	0	1	2	1	1	1	1	0	0	0	0	1	Stage 2 Hypertension	1	1	0	1	low utilization	low utilization	low utilization		0	1	2	Hispanics	Controlled	exposed	exposed	exposed	non-disease	diseased
Male	25-39	38	Healthy Weight	Stage 2 Hypertension	0	0	3	0	0	0	1	1	1	1	1	21	1	0	0	1	3	1	1	1	1	0	0	0	0	1	Stage 2 Hypertension	1	1	1	1	low utilization	low utilization	low utilization		0	0	3	Other	Uncontrolled	exposed	exposed	exposed	diseased	diseased
Male	55-64	58	Overweight	Stage 2 Hypertension	0	0	2	0	0	0	1	1	1	1	1	6	1	0	0	1	1	1	1	1	1	1	0	0	0	0	Stage 2 Hypertension	1	1	0	0	low utilization	low utilization	low utilization		1	0	1	Black	Controlled	exposed	exposed	exposed	non-disease	non-diseased
Male	65+	66	Healthy Weight	Stage 2 Hypertension	0	0	1	0	0	0	1	1	1	1	1	0	1	0	0	0	1	1	1	0	1	0	0	0	0	1	Stage 2 Hypertension	1	1	1	1	low utilization	low utilization	low utilization		1	0	0	Black	Uncontrolled	exposed	exposed	exposed	diseased	diseased
Female	55-64	57	Healthy Weight	Stage 2 Hypertension	0	1	1	0	1	0	1	1	0	1	1	35	0	0	0	2	1	1	1	2	0	1	0	0	0	1	Stage 2 Hypertension	1	1	1	1	low utilization	high utilization	low utilization		1	0	1	Black	Uncontrolled	exposed	unexposed	exposed	diseased	diseased
Female	65+	87	Overweight	Stage 2 Hypertension	0	1	1	0	0	0	1	1	0	1	4	129	0	0	2	3	2	2	0	3	0	0	0	0	0	0	Stage 2 Hypertension	1	1	0	0	high utilization	high utilization	low utilization		0	1	0	Hispanics	Controlled	unexposed	unexposed	exposed	non-disease	non-diseased
Female	55-64	60	Obese	Stage 2 Hypertension	1	0	2	0	0	0	1	0	1	1	5	21	0	0	2	1	1	2	0	1	1	0	0	0	0	0	Stage 2 Hypertension	1	1	0	0	high utilization	low utilization	low utilization		1	0	1	Black	Controlled	unexposed	exposed	exposed	non-disease	non-diseased
Female	65+	65	Healthy Weight	Stage 1 Hypertension	0	1	1	0	0	0	1	0	1	1	6	18	0	0	2	1	2	2	0	1	1	0	0	1	0	0	Stage 1 Hypertension	1	2	0	0	high utilization	low utilization	low utilization		0	1	0	Hispanics	Controlled	unexposed	exposed	exposed	non-disease	non-diseased
Female	40-54	48	Overweight	Stage 1 Hypertension	0	2	2	0	0	0	1	1	0	1	1	47	0	0	0	2	2	1	1	2	0	0	0	0	0	0	Stage 1 Hypertension	1	2	0	0	low utilization	high utilization	low utilization		0	1	2	Hispanics	Controlled	exposed	unexposed	exposed	non-disease	non-diseased
Male	25-39	37	Healthy Weight	Stage 1 Hypertension	0	1	1	0	0	0	1	1	0	1	3	29	1	0	1	2	2	1	1	2	0	0	0	0	0	1	Stage 1 Hypertension	1	2	0	1	low utilization	high utilization	low utilization		0	1	3	Hispanics	Controlled	exposed	unexposed	exposed	non-disease	diseased
Female	65+	75	Overweight	Normal	0	1	5	0	0	0	1	1	0	1	3	39	0	0	1	2	0	1	1	2	0	0	0	0	0	0	Normal	1	0	0	0	low utilization	high utilization	low utilization		0	0	0	White	Controlled	exposed	unexposed	exposed	non-disease	non-diseased
Female	65+	74	Overweight	Stage 2 Hypertension	0	1	1	0	0	0	1	1	1	1	2	0	0	0	1	0	2	1	1	0	1	0	0	0	0	0	Stage 2 Hypertension	1	1	0	0	low utilization	low utilization	low utilization		0	1	0	Hispanics	Controlled	exposed	exposed	exposed	non-disease	non-diseased
Male	40-54	48	Overweight	Stage 1 Hypertension	0	1	1	0	0	0	1	0	1	1	6	1	1	0	2	0	2	2	0	1	1	0	0	0	0	1	Stage 1 Hypertension	1	2	1	1	high utilization	low utilization	low utilization		0	1	2	Hispanics	Uncontrolled	unexposed	exposed	exposed	diseased	diseased
Female	40-54	46	Overweight	Stage 2 Hypertension	1	1	2	0	1	0	1	1	0	1	1	35	0	0	0	2	2	1	1	2	0	0	0	0	0	1	Stage 2 Hypertension	1	1	1	1	low utilization	high utilization	low utilization		0	1	2	Hispanics	Uncontrolled	exposed	unexposed	exposed	diseased	diseased
Female	65+	68	Healthy Weight	Stage 1 Hypertension	0	1	1	0	0	0	1	1	1	1	1	0	0	0	0	0	2	1	1	0	1	0	0	0	0	0	Stage 1 Hypertension	1	2	0	0	low utilization	low utilization	low utilization		0	1	0	Hispanics	Controlled	exposed	exposed	exposed	non-disease	non-diseased
Female	65+	80	Underweight	Stage 2 Hypertension	0	1	5	0	0	0	1	0	0	0	12	76	0	0	3	3	0	3	0	3	0	0	0	0	0	0	Stage 2 Hypertension	1	1	0	0	high utilization	high utilization	low utilization		0	0	0	White	Controlled	unexposed	unexposed	exposed	non-disease	non-diseased
Female	55-64	57	Overweight	Stage 2 Hypertension	0	1	2	0	0	0	1	1	0	1	2	39	0	0	1	2	2	1	1	2	0	0	0	0	0	1	Stage 2 Hypertension	1	1	1	1	low utilization	high utilization	low utilization		0	1	1	Hispanics	Uncontrolled	exposed	unexposed	exposed	diseased	diseased
Female	65+	70	Obese	Stage 1 Hypertension	0	1	1	0	0	0	1	1	1	1	4	8	0	0	2	1	2	2	0	1	1	0	0	0	0	0	Stage 1 Hypertension	1	2	0	0	high utilization	low utilization	low utilization		0	1	0	Hispanics	Controlled	unexposed	exposed	exposed	non-disease	non-diseased
Male	40-54	40	Overweight	Stage 2 Hypertension	0	1	1	0	0	0	1	1	1	1	1	0	1	0	0	0	2	1	1	0	1	0	0	0	0	1	Stage 2 Hypertension	1	1	1	1	low utilization	low utilization	low utilization		0	1	2	Hispanics	Uncontrolled	exposed	exposed	exposed	diseased	diseased
Female	40-54	51	Overweight	Stage 2 Hypertension	0	1	2	0	0	0	1	1	0	1	2	59	0	0	1	2	1	1	1	2	0	0	0	0	0	0	Stage 2 Hypertension	1	1	0	0	low utilization	high utilization	low utilization		1	0	2	Black	Controlled	exposed	unexposed	exposed	non-disease	non-diseased
Male	55-64	60	Overweight	Stage 2 Hypertension	0	2	2	0	1	0	1	1	1	1	1	5	1	0	0	0	0	1	1	1	1	0	0	0	0	1	Stage 2 Hypertension	1	1	0	1	low utilization	low utilization	low utilization		0	0	1	White	Controlled	exposed	exposed	exposed	non-disease	diseased
Female	55-64	59	Obese	Stage 2 Hypertension	0	0	2	1	0	0	1	1	1	1	1	13	0	0	0	1	3	1	1	1	1	0	0	0	0	0	Stage 2 Hypertension	1	1	0	0	low utilization	low utilization	low utilization		0	0	1	Other	Controlled	exposed	exposed	exposed	non-disease	non-diseased
Male	40-54	41	Overweight	Stage 1 Hypertension	0	0	1	1	0	0	1	1	1	1	3	6	1	0	1	1	2	1	1	1	1	0	0	0	0	0	Stage 1 Hypertension	1	2	0	0	low utilization	low utilization	low utilization		0	1	2	Hispanics	Controlled	exposed	exposed	exposed	non-disease	non-diseased
Female	55-64	57	Obese	Stage 2 Hypertension	0	1	2	0	0	0	1	1	1	1	2	13	0	0	1	1	1	1	1	1	1	0	0	0	0	0	Stage 2 Hypertension	1	1	0	0	low utilization	low utilization	low utilization		1	0	1	Black	Controlled	exposed	exposed	exposed	non-disease	non-diseased
Male	65+	66	Overweight	Stage 1 Hypertension	0	1	1	0	1	0	1	0	0	0	16	104	1	0	3	3	0	3	0	3	0	0	0	0	0	1	Stage 1 Hypertension	1	2	1	1	high utilization	high utilization	low utilization		0	0	0	White	Uncontrolled	unexposed	unexposed	exposed	diseased	diseased
Male	55-64	60	Overweight	Stage 2 Hypertension	0	0	2	1	0	0	1	0	0	0	5	25	1	0	2	2	1	2	0	2	0	0	0	0	0	1	Stage 2 Hypertension	1	1	0	1	high utilization	high utilization	low utilization		1	0	1	Black	Controlled	unexposed	unexposed	exposed	non-disease	diseased
Male	65+	66	Obese	Stage 2 Hypertension	0	1	1	0	0	0	1	1	0	1	1	29	1	0	0	2	2	1	1	2	0	0	0	0	0	0	Stage 2 Hypertension	1	1	0	0	low utilization	high utilization	low utilization		0	1	0	Hispanics	Controlled	exposed	unexposed	exposed	non-disease	non-diseased
Female	65+	74	Overweight	Stage 1 Hypertension	0	1	1	0	0	0	1	1	1	1	3	6	0	0	1	1	1	1	1	1	1	0	0	0	0	0	Stage 1 Hypertension	1	2	0	0	low utilization	low utilization	low utilization		1	0	0	Black	Controlled	exposed	exposed	exposed	non-disease	non-diseased
Male	65+	71	Obese	Stage 2 Hypertension	0	1	2	0	0	0	1	1	1	1	1	7	1	0	0	1	2	1	1	1	1	0	0	0	0	0	Stage 2 Hypertension	1	1	0	0	low utilization	low utilization	low utilization		0	1	0	Hispanics	Controlled	exposed	exposed	exposed	non-disease	non-diseased
Female	65+	81	Overweight	Stage 1 Hypertension	0	1	5	0	0	0	1	0	0	0	6	71	0	0	2	2	1	2	0	2	0	0	0	0	0	0	Stage 1 Hypertension	1	2	0	0	high utilization	high utilization	low utilization		1	0	0	Black	Controlled	unexposed	unexposed	exposed	non-disease	non-diseased
Male	40-54	53	Healthy Weight	Stage 2 Hypertension	1	1	1	0	0	0	1	0	0	0	14	93	1	0	3	3	1	3	0	3	0	0	0	0	0	0	Stage 2 Hypertension	1	1	0	0	high utilization	high utilization	low utilization		1	0	2	Black	Controlled	unexposed	unexposed	exposed	non-disease	non-diseased
Female	65+	71	Healthy Weight	Stage 2 Hypertension	0	1	1	0	0	0	1	1	0	1	3	33	0	0	1	2	3	1	1	2	0	0	0	0	0	0	Stage 2 Hypertension	1	1	0	0	low utilization	high utilization	low utilization		0	0	0	Other	Controlled	exposed	unexposed	exposed	non-disease	non-diseased
Female	65+	74	Overweight	Stage 2 Hypertension	0	1	1	0	0	0	1	1	1	1	2	2	0	0	1	0	3	1	1	1	1	0	0	0	0	1	Stage 2 Hypertension	1	1	1	1	low utilization	low utilization	low utilization		0	0	0	Other	Uncontrolled	exposed	exposed	exposed	diseased	diseased
Male	65+	67	Overweight	Stage 2 Hypertension	0	0	1	0	0	0	1	1	1	1	1	4	1	0	0	0	2	1	1	1	1	0	0	0	0	1	Stage 2 Hypertension	1	1	0	1	low utilization	low utilization	low utilization		0	1	0	Hispanics	Controlled	exposed	exposed	exposed	non-disease	diseased
Male	65+	65	Overweight	Stage 1 Hypertension	0	0	1	0	1	0	1	0	0	0	10	48	1	0	3	2	1	3	0	2	0	0	0	0	0	1	Stage 1 Hypertension	1	2	0	1	high utilization	high utilization	low utilization		1	0	0	Black	Controlled	unexposed	unexposed	exposed	non-disease	diseased
Female	40-54	42	Obese	Stage 1 Hypertension	0	0	1	0	0	0	1	1	1	1	1	0	0	0	0	0	2	1	1	0	1	0	0	0	1	1	Stage 1 Hypertension	1	2	0	1	low utilization	low utilization	low utilization		0	1	2	Hispanics	Controlled	exposed	exposed	exposed	non-disease	diseased
Male	55-64	62	Overweight	Stage 2 Hypertension	0	1	2	0	0	0	1	1	1	1	1	0	1	0	0	0	1	1	1	0	1	0	0	0	0	0	Stage 2 Hypertension	1	1	0	0	low utilization	low utilization	low utilization		1	0	1	Black	Controlled	exposed	exposed	exposed	non-disease	non-diseased
Male	65+	67	Overweight	Stage 2 Hypertension	0	1	1	0	0	0	1	1	0	1	2	80	1	0	1	3	2	1	1	3	0	0	0	0	0	0	Stage 2 Hypertension	1	1	0	0	low utilization	high utilization	low utilization		0	1	0	Hispanics	Controlled	exposed	unexposed	exposed	non-disease	non-diseased
Male	65+	67		Normal	0	2	5	0	0	0	1	1	1	1	1	2	1	0	0	0	3	1	1	1	1	0	0	0	0	1	Normal	1	0	1	1	low utilization	low utilization	low utilization		0	0	0	Other	Uncontrolled	exposed	exposed	exposed	diseased	diseased
Male	40-54	42	Healthy Weight	Stage 1 Hypertension	0	0	1	0	0	0	1	1	1	1	1	2	1	0	0	0	3	1	1	1	1	0	0	0	0	0	Stage 1 Hypertension	1	2	0	0	low utilization	low utilization	low utilization		0	0	2	Other	Controlled	exposed	exposed	exposed	non-disease	non-diseased
Female	55-64	61	Healthy Weight	Stage 2 Hypertension	0	1	1	0	1	0	1	1	1	1	1	1	0	0	0	0	2	1	1	1	1	0	0	0	0	0	Stage 2 Hypertension	1	1	0	0	low utilization	low utilization	low utilization		0	1	1	Hispanics	Controlled	exposed	exposed	exposed	non-disease	non-diseased
Male	65+	76	Overweight	Stage 2 Hypertension	0	1	1	0	0	0	1	1	1	1	1	0	1	0	0	0	2	1	1	0	1	0	0	0	0	0	Stage 2 Hypertension	1	1	0	0	low utilization	low utilization	low utilization		0	1	0	Hispanics	Controlled	exposed	exposed	exposed	non-disease	non-diseased
Female	55-64	57	Obese	Stage 2 Hypertension	0	0	1	0	0	0	1	0	0	0	10	55	0	0	3	2	1	3	0	2	0	0	0	0	0	1	Stage 2 Hypertension	1	1	0	1	high utilization	high utilization	low utilization		1	0	1	Black	Controlled	unexposed	unexposed	exposed	non-disease	diseased
Female	40-54	47	Overweight	Normal	0	1	1	0	0	0	1	1	1	1	2	0	0	0	1	0	2	1	1	0	1	0	0	0	0	0	Normal	1	0	0	0	low utilization	low utilization	low utilization		0	1	2	Hispanics	Controlled	exposed	exposed	exposed	non-disease	non-diseased
Female	55-64	62	Obese	Stage 1 Hypertension	0	1	1	0	1	0	1	1	0	1	1	27	0	0	0	2	1	1	1	2	0	0	0	0	0	0	Stage 1 Hypertension	1	2	0	0	low utilization	high utilization	low utilization		1	0	1	Black	Controlled	exposed	unexposed	exposed	non-disease	non-diseased
Male	55-64	55	Obese	Stage 1 Hypertension	0	1	1	0	0	0	1	1	1	1	1	2	1	0	0	0	2	1	1	1	1	0	0	0	0	1	Stage 1 Hypertension	1	2	1	1	low utilization	low utilization	low utilization		0	1	1	Hispanics	Uncontrolled	exposed	exposed	exposed	diseased	diseased
Male	65+	80	Underweight	Stage 1 Hypertension	0	1	1	0	0	0	1	1	1	1	3	18	1	0	1	1	1	1	1	1	1	0	0	0	0	0	Stage 1 Hypertension	1	2	0	0	low utilization	low utilization	low utilization		1	0	0	Black	Controlled	exposed	exposed	exposed	non-disease	non-diseased
Male	65+	68	Overweight	Stage 2 Hypertension	0	1	1	0	0	0	1	1	1	1	1	0	1	0	0	0	2	1	1	0	1	0	0	0	0	1	Stage 2 Hypertension	1	1	1	1	low utilization	low utilization	low utilization		0	1	0	Hispanics	Uncontrolled	exposed	exposed	exposed	diseased	diseased
Female	40-54	44	Obese	Stage 2 Hypertension	0	0	2	0	0	0	1	0	0	0	5	34	0	0	2	2	1	2	0	2	0	0	0	0	0	0	Stage 2 Hypertension	1	1	0	0	high utilization	high utilization	low utilization		1	0	2	Black	Controlled	unexposed	unexposed	exposed	non-disease	non-diseased
Male	65+	83	Overweight	Stage 2 Hypertension	0	1	2	0	1	0	1	1	0	1	3	40	1	0	1	2	2	1	1	2	0	0	0	0	0	0	Stage 2 Hypertension	1	1	0	0	low utilization	high utilization	low utilization		0	1	0	Hispanics	Controlled	exposed	unexposed	exposed	non-disease	non-diseased
Female	55-64	57	Overweight	Stage 2 Hypertension	1	1	1	0	0	0	1	1	1	1	2	21	0	0	1	1	3	1	1	1	1	0	0	0	0	1	Stage 2 Hypertension	1	1	0	1	low utilization	low utilization	low utilization		0	0	1	Other	Controlled	exposed	exposed	exposed	non-disease	diseased
Male	55-64	61	Overweight	Stage 1 Hypertension	0	2	1	0	0	0	1	1	1	1	1	0	1	0	0	0	2	1	1	0	1	0	0	0	0	0	Stage 1 Hypertension	1	2	0	0	low utilization	low utilization	low utilization		0	1	1	Hispanics	Controlled	exposed	exposed	exposed	non-disease	non-diseased
Male	55-64	56	Obese	Stage 2 Hypertension	1	2	1	0	0	0	1	0	1	1	10	9	1	0	3	1	1	3	0	1	1	1	0	0	0	0	Stage 2 Hypertension	1	1	0	0	high utilization	low utilization	low utilization		1	0	1	Black	Controlled	unexposed	exposed	exposed	non-disease	non-diseased
Male	25-39	36		Stage 1 Hypertension	0	0	1	1	0	0	1	1	1	1	1	7	1	0	0	1	3	1	1	1	1	0	0	0	0	1	Stage 1 Hypertension	1	2	0	1	low utilization	low utilization	low utilization		0	0	3	Other	Controlled	exposed	exposed	exposed	non-disease	diseased
Female	65+	77	Healthy Weight	Stage 2 Hypertension	0	1	1	0	0	0	1	0	0	0	6	100	0	0	2	3	0	2	0	3	0	0	0	0	0	1	Stage 2 Hypertension	1	1	0	1	high utilization	high utilization	low utilization		0	0	0	White	Controlled	unexposed	unexposed	exposed	non-disease	diseased
Male	65+	77	Overweight	Stage 2 Hypertension	0	1	1	0	0	0	1	1	1	1	1	0	1	0	0	0	2	1	1	0	1	0	1	0	0	0	Stage 2 Hypertension	1	1	0	0	low utilization	low utilization	low utilization		0	1	0	Hispanics	Controlled	exposed	exposed	exposed	non-disease	non-diseased
Male	40-54	54	Overweight	Stage 2 Hypertension	0	0	1	0	0	0	1	0	0	0	8	27	1	0	3	2	1	3	0	2	0	0	0	0	0	0	Stage 2 Hypertension	1	1	0	0	high utilization	high utilization	low utilization		1	0	2	Black	Controlled	unexposed	unexposed	exposed	non-disease	non-diseased
Female	65+	73	Overweight	Elevated	0	1	5	0	0	0	1	1	0	1	3	90	0	0	1	3	0	1	1	3	0	0	0	0	0	0	Elevated	1	3	0	0	low utilization	high utilization	low utilization		0	0	0	White	Controlled	exposed	unexposed	exposed	non-disease	non-diseased
Female	65+	89	Obese	Stage 2 Hypertension	0	1	1	0	0	0	1	1	1	1	1	4	0	0	0	0	2	1	1	1	1	0	0	0	0	1	Stage 2 Hypertension	1	1	0	1	low utilization	low utilization	low utilization		0	1	0	Hispanics	Controlled	exposed	exposed	exposed	non-disease	diseased
Female	65+	66	Overweight	Stage 2 Hypertension	0	1	1	0	0	0	1	1	0	1	1	37	0	0	0	2	2	1	1	2	0	1	0	0	0	1	Stage 2 Hypertension	1	1	1	1	low utilization	high utilization	low utilization		0	1	0	Hispanics	Uncontrolled	exposed	unexposed	exposed	diseased	diseased
Female	65+	73		Stage 1 Hypertension	0	2	5	1	0	0	1	0	0	0	37	95	0	0	3	3	0	3	0	3	0	0	0	0	0	1	Stage 1 Hypertension	1	2	0	1	high utilization	high utilization	low utilization		0	0	0	White	Controlled	unexposed	unexposed	exposed	non-disease	diseased
Female	55-64	62	Obese	Stage 1 Hypertension	0	1	1	0	0	0	1	0	0	0	7	57	0	0	3	2	2	3	0	2	0	0	0	0	0	0	Stage 1 Hypertension	1	2	0	0	high utilization	high utilization	low utilization		0	1	1	Hispanics	Controlled	unexposed	unexposed	exposed	non-disease	non-diseased
Female	40-54	47	Healthy Weight	Stage 2 Hypertension	0	1	1	0	0	0	1	0	0	0	6	82	0	0	2	3	0	2	0	3	0	0	1	0	0	0	Stage 2 Hypertension	1	1	0	0	high utilization	high utilization	low utilization		0	0	2	White	Controlled	unexposed	unexposed	exposed	non-disease	non-diseased
Female	65+	71	Overweight	Normal	0	1	5	0	0	0	1	1	0	1	4	55	0	0	2	2	0	2	0	2	0	0	0	0	0	0	Normal	1	0	0	0	high utilization	high utilization	low utilization		0	0	0	White	Controlled	unexposed	unexposed	exposed	non-disease	non-diseased
Male	40-54	43	Overweight	Stage 2 Hypertension	0	2	2	0	0	0	1	1	1	1	1	0	1	0	0	0	2	1	1	0	1	0	0	0	0	1	Stage 2 Hypertension	1	1	0	1	low utilization	low utilization	low utilization		0	1	2	Hispanics	Controlled	exposed	exposed	exposed	non-disease	diseased
Female	40-54	51	Obese	Stage 2 Hypertension	0	1	1	0	0	0	1	1	1	1	3	13	0	0	1	1	1	1	1	1	1	0	0	0	0	1	Stage 2 Hypertension	1	1	0	1	low utilization	low utilization	low utilization		1	0	2	Black	Controlled	exposed	exposed	exposed	non-disease	diseased
Male	40-54	40	Overweight	Stage 2 Hypertension	0	0	1	0	0	0	1	1	0	1	1	26	1	0	0	2	2	1	1	2	0	0	0	0	0	1	Stage 2 Hypertension	1	1	1	1	low utilization	high utilization	low utilization		0	1	2	Hispanics	Uncontrolled	exposed	unexposed	exposed	diseased	diseased
Male	25-39	30	Obese	Stage 1 Hypertension	0	0	1	0	0	0	1	1	1	1	2	12	1	0	1	1	0	1	1	1	1	0	0	0	0	1	Stage 1 Hypertension	1	2	1	1	low utilization	low utilization	low utilization		0	0	3	White	Uncontrolled	exposed	exposed	exposed	diseased	diseased
Female	40-54	50	Healthy Weight	Stage 2 Hypertension	0	2	1	0	0	0	1	1	1	1	1	16	0	0	0	1	2	1	1	1	1	0	0	0	0	0	Stage 2 Hypertension	1	1	0	0	low utilization	low utilization	low utilization		0	1	2	Hispanics	Controlled	exposed	exposed	exposed	non-disease	non-diseased
Female	65+	87	Obese	Stage 2 Hypertension	0	1	1	0	1	0	1	1	1	1	1	11	0	0	0	1	2	1	1	1	1	0	0	0	0	0	Stage 2 Hypertension	1	1	0	0	low utilization	low utilization	low utilization		0	1	0	Hispanics	Controlled	exposed	exposed	exposed	non-disease	non-diseased
Male	65+	80	Overweight	Elevated	0	1	3	0	0	0	1	1	1	1	1	13	1	0	0	1	3	1	1	1	1	0	0	0	0	0	Elevated	1	3	0	0	low utilization	low utilization	low utilization		0	0	0	Other	Controlled	exposed	exposed	exposed	non-disease	non-diseased
Female	55-64	63	Overweight	Stage 1 Hypertension	0	0	2	0	1	0	1	1	1	1	1	0	0	0	0	0	1	1	1	0	1	0	0	0	0	1	Stage 1 Hypertension	1	2	0	1	low utilization	low utilization	low utilization		1	0	1	Black	Controlled	exposed	exposed	exposed	non-disease	diseased
Female	55-64	56	Obese	Stage 2 Hypertension	0	0	1	0	1	0	1	1	1	1	1	0	0	0	0	0	2	1	1	0	1	0	0	0	0	1	Stage 2 Hypertension	1	1	1	1	low utilization	low utilization	low utilization		0	1	1	Hispanics	Uncontrolled	exposed	exposed	exposed	diseased	diseased
Female	25-39	29		NULL	0	2	6	1	0	0	1	0	0	0	17	49	0	0	3	2	3	3	0	2	0	0	0	0	0	1	NULL	1	4	1	1	high utilization	high utilization	low utilization		0	0	3	Other	Uncontrolled	unexposed	unexposed	exposed	diseased	diseased
Male	40-54	50	Obese	Stage 2 Hypertension	1	1	2	0	0	0	1	1	1	1	1	7	1	0	0	1	2	1	1	1	1	0	0	0	0	0	Stage 2 Hypertension	1	1	0	0	low utilization	low utilization	low utilization		0	1	2	Hispanics	Controlled	exposed	exposed	exposed	non-disease	non-diseased
Female	65+	66	Overweight	Stage 2 Hypertension	1	1	1	0	1	0	1	1	0	1	1	43	0	0	0	2	2	1	1	2	0	0	0	0	0	0	Stage 2 Hypertension	1	1	0	0	low utilization	high utilization	low utilization		0	1	0	Hispanics	Controlled	exposed	unexposed	exposed	non-disease	non-diseased
Male	55-64	56	Overweight	Stage 2 Hypertension	0	0	1	0	0	0	1	1	1	1	3	14	1	0	1	1	1	1	1	1	1	0	0	0	0	1	Stage 2 Hypertension	1	1	0	1	low utilization	low utilization	low utilization		1	0	1	Black	Controlled	exposed	exposed	exposed	non-disease	diseased
Female	55-64	60	Obese	Stage 2 Hypertension	0	1	2	0	0	0	1	1	1	1	2	0	0	0	1	0	1	1	1	0	1	0	0	0	0	1	Stage 2 Hypertension	1	1	0	1	low utilization	low utilization	low utilization		1	0	1	Black	Controlled	exposed	exposed	exposed	non-disease	diseased
Male	55-64	56	Overweight	Stage 2 Hypertension	0	1	1	0	0	0	1	1	0	1	2	28	1	0	1	2	2	1	1	2	0	0	0	0	0	0	Stage 2 Hypertension	1	1	0	0	low utilization	high utilization	low utilization		0	1	1	Hispanics	Controlled	exposed	unexposed	exposed	non-disease	non-diseased
Male	40-54	44	Obese	Stage 2 Hypertension	0	0	1	0	1	0	1	1	1	1	1	1	1	0	0	0	1	1	1	1	1	0	0	0	0	1	Stage 2 Hypertension	1	1	1	1	low utilization	low utilization	low utilization		1	0	2	Black	Uncontrolled	exposed	exposed	exposed	diseased	diseased
Male	25-39	31	Obese	Stage 2 Hypertension	1	2	1	0	0	0	1	1	1	1	1	5	1	0	0	0	3	1	1	1	1	0	0	0	0	1	Stage 2 Hypertension	1	1	1	1	low utilization	low utilization	low utilization		0	0	3	Other	Uncontrolled	exposed	exposed	exposed	diseased	diseased
Female	25-39	30	Obese	Stage 1 Hypertension	0	0	2	0	0	0	1	0	1	1	8	20	0	0	3	1	1	3	0	1	1	0	0	0	0	1	Stage 1 Hypertension	1	2	1	1	high utilization	low utilization	low utilization		1	0	3	Black	Uncontrolled	unexposed	exposed	exposed	diseased	diseased
[truncated: 1,320 more rows]
[truncated: 11 more columns]
